# Supplementary material for: Tools for quantitative form description; an evaluation of different software packages for semi-landmark analysis
Source: PeerJ. 2015 Nov 19;3:e1417. doi: 10.7717/peerj.1417 (PMC4655098; doi:10.7717/peerj.1417)
Supplement: Supplemental Information 1 [file peerj-03-1417-s001.csv]

	V1	V2	V3
1	4.6539135	20.134604	-5.8358412
2	4.4555235	17.633268	-5.6043968
3	3.5633883	15.824249	-4.0582447
4	1.0534413	15.825434	-6.0173111
5	1.347578	19.958942	-2.7567971
6	-0.11176372	16.409561	-1.0176001
7	-0.045682907	16.289528	-2.6319504
8	3.9033716	16.144703	-2.9746094
9	2.3785436	15.340803	-3.7912326
10	6.036809	16.163979	-3.6115031
11	6.9345403	15.244199	-5.4597058
12	5.8642712	12.907967	-3.9163904
13	7.9153137	19.685549	-7.4913158
14	7.9198856	15.706946	-7.7727089
15	6.7500401	15.078213	-5.9430256
16	5.8305411	12.048357	-5.047657
17	-1.337513	16.116457	-3.0897064
18	0.87275219	3.1694763	-6.0226264
19	2.8056324	5.1477289	-1.9045525
20	5.0875092	-22.447906	-5.1445708
21	5.3113794	-19.157578	-7.0292654
22	2.9214478	-20.956175	-8.4949465
23	-1.372086	-17.101702	-8.5006342
24	-3.289669	-20.705091	-5.1989465
25	-3.6941357	-20.475126	-4.499198
26	-2.5608406	-18.263996	-5.1318593
27	2.6662278	-0.51737595	-0.28147125
28	4.5862246	19.785803	-5.988121
29	4.5693331	19.427803	-6.0970373
30	4.6301222	18.91263	-6.1309991
31	4.5360446	18.444826	-5.9999127
32	4.4693279	17.988726	-5.7853565
33	4.3217807	17.567804	-5.5302238
34	4.0750623	17.453726	-5.3918934
35	3.8152077	17.329481	-5.2507215
36	3.5401719	17.188957	-5.1117535
37	3.2469609	17.020773	-4.9875541
38	2.9437354	16.808765	-4.8984652
39	2.6947408	16.606741	-4.8206739
40	2.4019971	16.418089	-4.861516
41	2.0797443	16.231087	-5.0359945
42	1.7021065	16.067526	-5.313879
43	1.0409588	16.037863	-6.0634608
44	1.0248971	16.544203	-6.1639743
45	0.98269194	17.015062	-6.1717124
46	0.94228709	17.446905	-6.1127748
47	0.90926415	17.847889	-6.0299406
48	0.87124121	18.21241	-5.8804307
49	0.82837057	18.543018	-5.6736026
50	0.78727084	18.834274	-5.4007511
51	0.84631324	19.110207	-5.1112518
52	1.0056528	19.315331	-4.8005419
53	1.1410189	19.536619	-4.4285865
54	1.2280697	19.683512	-4.1093426
55	1.2863108	19.818636	-3.7902167
56	1.3243238	19.907536	-3.4563169
57	1.3416331	19.961832	-3.0412281
58	1.2865397	19.910166	-2.5291865
59	1.1319727	19.762115	-2.0102608
60	0.93564349	19.564857	-1.460129
61	0.76569957	19.301149	-0.99112606
62	0.66723979	18.993999	-0.68810022
63	0.56886494	18.574463	-0.4025507
64	0.47855434	18.105551	-0.1877785
65	0.40374812	17.75016	-0.075627781
66	0.35255864	17.507364	-0.047442418
67	0.30709124	17.281334	-0.079746105
68	0.25128317	17.077295	-0.15696226
69	0.17648059	16.890051	-0.26703474
70	0.091935456	16.71681	-0.42288396
71	-0.0089194849	16.545748	-0.62363148
72	-0.093229502	16.418564	-0.89587039
73	0.31394994	16.295803	-1.002996
74	0.69112265	16.250654	-1.0940456
75	1.0514252	16.213049	-1.2786427
76	1.3967613	16.152979	-1.5505394
77	1.7781729	16.052732	-1.9733579
78	1.8572159	16.093609	-2.2867012
79	2.0047612	16.095982	-2.5502286
80	2.3575475	16.115519	-2.7491665
81	2.8353643	16.190361	-2.8783448
82	3.4704759	16.169737	-2.9659691
83	4.3493423	16.153908	-2.9500737
84	4.9547405	16.175543	-3.0629706
85	5.6249428	16.149349	-3.3111002
86	6.239841	16.420118	-3.4384737
87	6.5707388	16.826656	-3.2350395
88	6.8623829	17.235952	-3.0978601
89	7.1045899	17.676737	-3.0065577
90	7.2604098	18.191223	-3.0458932
91	7.3817616	18.921156	-3.229841
92	7.3488369	19.740604	-3.7186751
93	7.0739183	20.214676	-4.2643042
94	6.7014189	20.354139	-4.6435971
95	6.3031192	20.43009	-4.9468737
96	5.9647107	20.487902	-5.2048326
97	5.7400494	20.54458	-5.4920664
98	5.452723	20.521599	-5.7057776
99	5.1224461	20.418743	-5.808609
100	4.8194613	20.250237	-5.8289618
101	6.7031856	15.234444	-5.4381237
102	6.1886983	14.949682	-5.0362525
103	5.960876	14.482885	-4.6677079
104	5.6620817	13.885286	-4.3421345
105	5.7785335	13.075145	-4.0137372
106	6.0337887	12.860815	-4.0967522
107	6.6544805	13.11888	-4.3709083
108	6.8924613	13.613214	-4.6678352
109	7.1028695	14.137631	-5.0060897
110	7.1395903	14.88227	-5.4892898
111	6.5367699	15.097805	-5.8265243
112	6.04637	14.647675	-5.6345859
113	5.8105636	14.071165	-5.440043
114	5.5829501	13.402845	-5.2411346
115	5.7008438	12.413275	-5.0408163
116	6.0531416	12.319375	-4.8690772
117	6.8595157	13.103237	-5.293179
118	7.0851541	13.788327	-5.699954
119	7.1670175	14.37782	-5.8456841
120	7.0181079	14.95207	-5.8866715
121	-1.358263	16.009588	-3.1861594
122	-1.3699346	15.732433	-3.4713228
123	-1.4005792	15.408832	-3.7615714
124	-1.4228816	14.972616	-4.1391106
125	-1.3886526	14.573345	-4.4798074
126	-1.3276742	14.135084	-4.8343897
127	-1.4021132	13.64191	-5.196455
128	-1.4923667	13.110495	-5.5801101
129	-1.4698968	12.684127	-5.7978592
130	-1.4140118	12.228091	-5.9495449
131	-1.3806301	11.705234	-6.089324
132	-1.3343295	11.116367	-6.2120681
133	-1.3030819	10.459386	-6.3243866
134	-1.2529181	9.732748	-6.4119754
135	-1.1674345	8.9390707	-6.4704828
136	-0.99765325	8.0984898	-6.5096655
137	-0.82927233	7.543726	-6.51863
138	-0.70736742	6.9454441	-6.4956188
139	-0.53636026	6.3327994	-6.446053
140	-0.41298062	5.7061725	-6.4918408
141	-0.16646947	5.0615473	-6.4449711
142	0.29039961	4.4237108	-6.1349616
143	0.55245447	3.889576	-6.0707097
144	5.2669239	-22.29295	-5.2629843
145	5.6136904	-21.704485	-5.6709385
146	5.7254496	-20.986647	-6.1008282
147	5.6734142	-20.233551	-6.509151
148	5.4220023	-19.370754	-6.9454455
149	2.6791892	-20.746819	-8.6461601
150	2.1483169	-20.176394	-9.0534935
151	1.7291696	-19.62645	-9.3997669
152	1.3420975	-19.105606	-9.622179
153	0.92996097	-18.641169	-9.6749115
154	0.44200015	-18.152315	-9.6130772
155	-0.0087464591	-17.770357	-9.4868183
156	-0.38578334	-17.488964	-9.3208513
157	-0.86243922	-17.238733	-8.9962244
158	-1.2716317	-17.126963	-8.6076326
159	-1.5421817	-17.119255	-8.4810867
160	-2.123666	-17.401785	-8.3321867
161	-2.5345733	-17.70719	-8.1519327
162	-2.7928934	-17.995342	-7.9470735
163	-2.9727716	-18.271812	-7.6874661
164	-3.2782903	-18.741796	-7.2977276
165	-3.4644744	-19.325144	-6.8436179
166	-3.4338064	-19.844765	-6.4330788
167	-3.2771275	-20.303997	-5.9689965
168	-3.258513	-20.654608	-5.3445091
169	-3.7636149	-20.893259	-4.4642954
170	-3.8581197	-21.822367	-4.2649574
171	-3.5905776	-22.450171	-3.8856657
172	-2.9078474	-22.751604	-3.2739985
173	-1.9289502	-22.824512	-2.397229
174	-1.4680487	-22.75869	-2.0780935
175	-0.87256414	-22.653034	-1.784389
176	-0.16654368	-22.377293	-1.5216411
177	0.53950733	-21.909784	-1.4058915
178	1.3379246	-21.301115	-1.3269717
179	1.7806746	-21.023182	-1.4208633
180	2.2295048	-20.775583	-1.5804943
181	2.5822232	-20.390697	-1.7279336
182	3.1204469	-19.865129	-1.7733055
183	3.5070202	-19.12767	-1.7993751
184	3.868	-18.03377	-1.7496893
185	4.0426483	-16.450607	-1.6012142
186	4.4295774	-14.917186	-1.289516
187	4.5330858	-13.338542	-0.66673499
188	4.4064407	-11.814744	-0.28941271
189	4.1578693	-10.160192	-0.023888659
190	3.5849097	-8.5066328	0.044020548
191	3.2259121	-6.176403	-0.020187601
192	3.0520995	-3.9372368	-0.11489911
193	2.8069298	-1.513389	-0.20777407
194	-2.7962837	-18.428431	-4.8261161
195	-2.8309319	-18.926285	-3.9430561
196	-2.6608219	-18.646206	-3.0141716
197	-1.8907015	-17.745996	-1.958442
198	-1.0713755	-15.65477	-0.76183444
199	-0.81029218	-14.648898	-0.39277223
200	-0.62024957	-13.844017	-0.24190302
201	-0.43247882	-12.919742	-0.046846163
202	-0.26447353	-12.094684	0.14920738
203	-0.015655762	-11.259415	0.37328008
204	0.23823878	-10.579033	0.59362096
205	0.4352048	-10.125833	0.79097897
206	0.66371936	-9.7876139	0.9636966
207	1.0928142	-8.1686735	0.60432327
208	1.4182431	-6.716362	0.3229146
209	1.6167367	-5.6310873	0.17699036
210	1.7779564	-4.6140738	0.080574572
211	1.9677801	-3.4426513	-0.001280982
212	2.1387873	-2.5915394	-0.064594425
213	2.3100693	-1.8129271	-0.10032462
214	2.4936879	-1.1160293	-0.14926267
215	2.6405251	-0.15072608	-0.37716445
216	2.6039619	0.88444042	-0.65697902
217	2.6051991	1.9935025	-0.9928453
218	2.6402166	3.1751626	-1.3919971
219	2.7346165	4.4623365	-1.762624
