# Supplementary material for: Tools for quantitative form description; an evaluation of different software packages for semi-landmark analysis
Source: PeerJ. 2015 Nov 19;3:e1417. doi: 10.7717/peerj.1417 (PMC4655098; doi:10.7717/peerj.1417)
Supplement: Supplemental Information 2 [file peerj-03-1417-s002.csv]

	V1	V2	V3
1	41.059372	6.5989747	-4.525135
2	38.574986	7.4859996	-4.3235798
3	35.636623	9.4431896	-2.3774891
4	36.136162	11.316302	-5.7686176
5	41.544106	11.106189	-2.7350767
6	37.637894	13.933627	0.036207199
7	37.130795	12.54129	-2.404932
8	37.145298	9.2047892	-0.66827393
9	35.87067	9.551405	-2.0885353
10	36.417595	7.3818884	-0.85092354
11	36.094292	4.7552958	-2.6166277
12	33.591404	6.6012788	-1.8320379
13	40.351681	2.3856468	-4.5577126
14	35.895809	2.5545843	-5.5486765
15	34.894062	4.8273516	-3.9015751
16	31.911608	6.87007	-2.9601631
17	37.162979	15.238256	-2.3014102
18	23.279369	11.900511	-4.2850056
19	26.354074	10.579061	-0.23929596
20	-4.85952	11.233257	-3.1299486
21	-0.74409485	9.7228537	-5.6610165
22	-0.81239891	11.668267	-7.2368765
23	3.0287828	15.217162	-8.4051685
24	-1.2530193	19.614511	-6.1988502
25	-1.8069897	20.164078	-5.2761788
26	0.72698593	19.435141	-3.7075543
27	21.175262	11.683953	1.5232983
28	40.314381	6.6637235	-4.5842204
29	39.815086	6.7936354	-4.5599146
30	39.510509	7.0765624	-4.5175204
31	39.248535	7.2262135	-4.4827147
32	38.896107	7.3745785	-4.418714
33	38.397377	7.7068605	-4.2803931
34	38.105881	8.1160536	-4.1368856
35	37.814461	8.5393791	-3.9700298
36	37.488213	8.9618082	-3.8096504
37	37.195801	9.4157152	-3.6074631
38	36.859478	9.863286	-3.4042454
39	36.637619	10.299472	-3.7199523
40	36.357254	10.5903	-4.071413
41	36.110809	10.762423	-4.4739542
42	36.002254	10.944851	-4.9586692
43	36.285374	11.324857	-5.8454952
44	36.664036	11.334357	-6.0113926
45	37.068607	11.34451	-6.116004
46	37.500473	11.353554	-6.18121
47	37.961998	11.369974	-6.1597672
48	38.451721	11.388588	-6.081388
49	38.971272	11.411761	-5.9454813
50	39.52055	11.440636	-5.7477336
51	39.946259	11.42468	-5.5477028
52	40.244083	11.394764	-5.3335743
53	40.606686	11.37373	-5.0599918
54	40.896	11.336846	-4.7701735
55	41.155285	11.283167	-4.4000435
56	41.352123	11.224603	-3.9305055
57	41.402657	11.171722	-3.2100275
58	41.620083	11.173095	-2.5073178
59	41.67783	11.38614	-1.9475362
60	41.521744	11.638986	-1.3319403
61	41.339344	11.926844	-0.81980038
62	41.144253	12.205118	-0.46234405
63	40.817963	12.559828	-0.11451544
64	40.426994	12.973551	0.14674558
65	40.05896	13.256658	0.33606419
66	39.709728	13.396617	0.51028705
67	39.38982	13.547542	0.62064767
68	39.075527	13.68007	0.6650452
69	38.784119	13.841634	0.66710734
70	38.450115	13.963885	0.6010856
71	38.059162	14.03222	0.45666891
72	37.718479	13.971909	0.17713171
73	37.450596	13.293964	-0.26718554
74	37.397903	12.752114	-0.48337319
75	37.237194	12.316561	-0.62532306
76	37.104832	11.92814	-0.70857751
77	37.002487	11.545367	-0.72831976
78	36.949108	11.200422	-0.76619416
79	36.954441	10.763902	-0.80910695
80	36.989525	10.308636	-0.81388175
81	37.027023	9.8914242	-0.77946776
82	37.107769	9.4595718	-0.72431254
83	37.103642	9.0071249	-0.70574909
84	36.931087	8.5916529	-0.73627567
85	36.675159	7.9323125	-0.8278057
86	36.795341	6.992414	-0.61977947
87	37.366245	6.4255886	-0.2312874
88	37.943748	5.9476972	0.0075225085
89	38.543209	5.5307713	0.11081824
90	39.223099	5.1825166	0.024526171
91	40.248268	4.8727083	-0.39363092
92	41.36179	4.9214973	-1.4388723
93	41.796192	5.2013378	-2.5194187
94	41.786453	5.365509	-3.2161276
95	41.806408	5.5303826	-3.7951357
96	41.696465	5.71245	-4.2203622
97	41.574917	5.8919678	-4.5073094
98	41.40538	6.0603476	-4.6296086
99	41.260284	6.2313781	-4.635612
100	41.145226	6.444808	-4.585741
101	36.09198	5.0817542	-2.6915376
102	35.86927	5.8809161	-2.6171973
103	35.403751	6.3449631	-2.4421031
104	34.732822	6.7188034	-2.2646108
105	33.70575	6.688272	-1.9880633
106	33.660275	6.2761159	-1.8239945
107	33.968224	5.5419326	-1.8526082
108	34.451706	5.0590148	-1.9323648
109	35.008659	4.7521777	-2.1626091
110	35.712814	4.664185	-2.5011516
111	34.929321	5.1630759	-3.8859885
112	34.387375	5.9629459	-4.0731006
113	33.739792	6.3945823	-3.952635
114	33.07378	6.6959157	-3.6797948
115	32.23465	6.9391389	-3.1282122
116	32.075794	6.5718293	-2.8874962
117	32.57893	5.8469005	-2.832588
118	33.118874	5.2968464	-3.0741873
119	33.754574	4.9661441	-3.3393362
120	34.522507	4.8170247	-3.6513219
121	37.131439	15.230262	-2.4735551
122	37.040485	15.124102	-2.9197474
123	36.883385	14.97617	-3.3525329
124	36.603184	14.864019	-3.8746054
125	36.302994	14.740821	-4.3051558
126	35.939865	14.601666	-4.7314072
127	35.51416	14.457967	-5.157392
128	35.023327	14.285134	-5.5721416
129	34.410912	14.211988	-5.7597198
130	33.77734	14.168751	-5.8794503
131	33.162338	14.161763	-5.9935741
132	32.586468	14.236057	-6.1202693
133	32.022247	14.324923	-6.2449522
134	31.434641	14.313192	-6.3159628
135	30.851715	14.233315	-6.3272562
136	30.295727	14.159559	-6.3123713
137	29.452564	13.908301	-6.227387
138	28.642008	13.528101	-5.9979563
139	27.747679	13.309653	-5.8547726
140	26.794664	13.161744	-5.7291579
141	25.871229	12.888863	-5.4655428
142	24.957214	12.551412	-5.1000662
143	24.232687	12.248193	-4.7241645
144	-4.6453023	10.888447	-3.2662551
145	-3.9282074	10.097373	-3.7123711
146	-3.0958331	9.5208702	-4.2059436
147	-2.1422458	9.3775539	-4.7938609
148	-1.0412006	9.625288	-5.4773426
149	-0.52866518	11.914066	-7.5312176
150	0.19647649	12.319034	-8.2777386
151	0.72624367	12.75121	-8.7512293
152	1.1085607	13.085348	-9.0176201
153	1.36428	13.300261	-9.0796919
154	1.6867692	13.519996	-9.0299616
155	2.0736303	13.787045	-8.9951334
156	2.391957	14.074685	-8.9183931
157	2.7568099	14.545782	-8.7287493
158	3.0278919	15.066848	-8.4654503
159	3.0334563	15.493484	-8.3773127
160	2.77649	16.622143	-8.3198252
161	2.183625	17.346586	-8.1160755
162	1.7057943	17.886368	-7.7546616
163	1.3386797	18.503366	-7.2377634
164	0.86000079	18.913458	-7.054482
165	0.27228764	19.086803	-7.1010094
166	-0.26202002	19.23201	-6.9989243
167	-0.73534256	19.396364	-6.7387285
168	-1.1587496	19.5634	-6.3241029
169	-2.2313793	20.29183	-5.2929025
170	-3.2094879	20.374245	-5.0963588
171	-3.9537723	20.066244	-4.5465245
172	-4.6472015	19.334818	-3.4878566
173	-4.9536195	18.018095	-1.9496403
174	-4.5384059	16.995821	-1.2923483
175	-3.5426342	15.365167	-0.56504101
176	-2.7133045	14.237971	-0.059313633
177	-2.1624961	13.631205	0.2362361
178	-1.7544894	13.403281	0.36508995
179	-1.1651915	13.192306	0.52849782
180	-0.072355978	12.818769	0.71475387
181	1.1178398	12.60401	0.81183767
182	2.5963249	12.324547	1.012586
183	4.0448976	11.893299	1.2555381
184	5.8269711	11.346673	1.5364108
185	8.0323582	11.031648	1.8693447
186	9.9682875	10.829737	2.1566484
187	10.952669	10.867697	2.5681057
188	11.969707	10.844671	2.7848604
189	13.176788	10.867178	2.8715179
190	14.580497	10.905048	2.8647811
191	16.541515	11.006019	2.7688956
192	18.389242	11.234241	2.5112815
193	20.329811	11.56554	1.7852861
194	0.72190142	19.453363	-3.4054911
195	0.92569876	19.408062	-2.6036077
196	1.354355	19.076637	-1.8431197
197	2.2114322	18.4842	-1.0172244
198	3.5248234	17.812878	-0.19002089
199	4.0708232	17.6413	0.17198193
200	4.481657	17.412956	0.52673477
201	5.1583934	17.162066	0.94707268
202	5.9676709	16.800259	1.3339409
203	7.1248784	16.25481	1.7502615
204	8.4942703	15.614264	2.121428
205	9.7753677	14.930087	2.3335054
206	11.238564	14.300338	2.6139281
207	12.5533	13.926774	2.6371922
208	13.628387	13.681308	2.5886633
209	14.541245	13.48806	2.550081
210	15.498182	13.277993	2.4912565
211	16.760994	12.994476	2.4035025
212	17.819475	12.728294	2.2936385
213	18.903616	12.402899	2.0866895
214	20.022026	12.051612	1.8273633
215	21.517315	11.603154	1.4190454
216	22.49852	11.393571	1.1734416
217	23.51528	11.16663	0.81470329
218	24.584852	10.927382	0.386834
219	25.74206	10.692083	-0.036660224
