# Supplementary material for: Tools for quantitative form description; an evaluation of different software packages for semi-landmark analysis
Source: PeerJ. 2015 Nov 19;3:e1417. doi: 10.7717/peerj.1417 (PMC4655098; doi:10.7717/peerj.1417)
Supplement: Supplemental Information 3 [file peerj-03-1417-s003.csv]

	V1	V2	V3
1	12.185474	76.65464	-32.191467
2	11.567571	69.007584	-30.452148
3	5.4738512	63.975307	-25.115467
4	-2.1146011	63.495319	-33.089249
5	0.56472015	81.345467	-28.813747
6	-8.1795502	69.153297	-18.550163
7	-4.0995522	66.308044	-26.337105
8	7.2991056	68.005157	-21.526123
9	9.9632559	63.084152	-23.064751
10	16.766596	69.294922	-18.9655
11	22.172771	62.724617	-29.949917
12	15.795924	57.994434	-24.852858
13	24.456373	75.248009	-38.572891
14	25.91477	59.187149	-31.728395
15	22.490372	61.294277	-31.377892
16	15.618208	54.649658	-25.524096
17	-9.7028351	67.12381	-21.852058
18	-1.3674889	30.70273	-26.183407
19	5.8177118	27.853941	-13.155212
20	13.724098	-53.650555	-12.423622
21	15.201382	-43.540073	-23.613823
22	12.581718	-49.350925	-29.307465
23	-0.24567986	-41.066811	-35.070267
24	-9.6624451	-47.760921	-27.120209
25	-11.93409	-52.660652	-21.097261
26	-8.1253891	-42.423462	-20.018343
27	4.7778397	17.708241	-9.0939407
28	12.205031	75.266815	-32.966389
29	12.118197	74.107147	-33.655117
30	12.127244	72.499893	-33.69054
31	11.832698	71.443428	-32.898449
32	11.631976	70.142426	-31.6838
33	10.987344	68.973747	-30.551899
34	9.945117	69.088104	-30.606707
35	8.9228811	69.271072	-30.510172
36	7.8764629	69.371704	-30.350529
37	6.7798719	69.309097	-30.170811
38	5.6965737	69.046654	-29.911163
39	3.6315136	68.397385	-29.938251
40	1.7925346	67.662308	-30.180428
41	0.43339109	66.548996	-30.712624
42	-0.81404555	65.490227	-31.444607
43	-2.0384331	63.89735	-33.549698
44	-1.9178307	64.929535	-34.70549
45	-2.1055181	66.073799	-35.444546
46	-2.109462	67.282593	-35.895264
47	-2.0293593	68.559647	-36.011517
48	-1.8613144	69.88916	-35.886784
49	-1.599679	71.267563	-35.630093
50	-1.1750532	72.725182	-35.351974
51	-0.89682949	74.158928	-34.895298
52	-0.65664941	75.491547	-34.519421
53	-0.40225366	76.946877	-33.843323
54	-0.20938203	78.02903	-33.099312
55	-0.026569244	78.986595	-32.201866
56	0.18308915	79.89576	-31.229498
57	0.41983497	80.837418	-29.858753
58	0.22411744	81.428238	-28.641571
59	-0.62785214	81.471809	-28.103731
60	-1.4302093	81.385086	-27.347738
61	-1.8995087	81.256378	-26.52722
62	-1.9960053	81.101204	-25.791086
63	-2.0658264	80.965378	-24.867962
64	-2.3276706	81.022865	-23.940067
65	-3.1194139	80.932625	-22.279549
66	-4.0268312	79.642776	-19.363047
67	-4.4648867	77.812943	-17.375893
68	-4.9638648	76.052925	-16.240046
69	-5.5769463	74.435623	-15.749887
70	-6.2778106	72.901917	-15.835229
71	-7.1114974	71.366669	-16.442375
72	-7.9863496	69.729568	-17.733467
73	-7.4677196	68.504044	-19.251661
74	-6.6771998	68.045395	-19.637283
75	-5.6032047	67.938347	-19.835438
76	-4.2838874	68.178658	-19.841913
77	-2.4830866	68.556122	-19.654886
78	-1.1883882	68.198151	-20.714514
79	0.39865744	68.145256	-22.064671
80	2.2205539	67.929573	-22.699604
81	4.0400958	67.727249	-22.662851
82	6.0708728	67.668823	-22.022884
83	8.7368507	68.204773	-21.259226
84	11.032078	68.077827	-20.331194
85	14.246854	68.550415	-19.407986
86	17.6408	70.275658	-18.630873
87	18.73115	72.066383	-18.62973
88	19.678465	73.64975	-18.864752
89	20.441603	75.126244	-19.404741
90	20.964903	76.503883	-20.318142
91	21.339527	78.032448	-21.848131
92	21.480103	79.45681	-23.879173
93	21.05957	80.332054	-26.026365
94	20.133818	80.853035	-28.264915
95	18.846592	80.898384	-30.050322
96	17.606916	80.411514	-31.312738
97	16.475079	79.805832	-32.171379
98	15.314052	79.17485	-32.69067
99	14.166548	78.302849	-32.769508
100	13.08637	77.15255	-32.324753
101	21.333166	62.790466	-30.447971
102	18.29067	62.874573	-30.148643
103	17.021198	62.105659	-28.876476
104	16.127766	60.717762	-27.369078
105	15.475065	58.257774	-25.47525
106	16.380394	57.707447	-24.807669
107	18.220875	57.990036	-24.932339
108	19.511517	59.096848	-25.63026
109	20.889421	60.136589	-26.98012
110	22.059727	61.662174	-29.022533
111	21.600828	61.64119	-31.556999
112	19.181763	61.164928	-31.505787
113	17.573664	60.028172	-30.631121
114	16.39278	58.374115	-29.116673
115	15.484181	55.828304	-26.29137
116	16.479141	55.230572	-25.394594
117	18.713137	56.640118	-26.07893
118	20.427637	57.771076	-27.437815
119	21.647976	59.217377	-28.74066
120	22.516178	60.918083	-30.341705
121	-9.7258825	66.843361	-22.006523
122	-9.7452021	66.049324	-22.403378
123	-9.7663651	65.100693	-22.602375
124	-9.6453514	63.79171	-22.698067
125	-9.3742809	62.581284	-22.848398
126	-8.937973	61.327515	-23.299517
127	-8.45051	59.835243	-23.292704
128	-7.824626	58.25824	-23.44718
129	-7.8105416	57.466114	-24.022087
130	-7.9281745	56.826435	-24.720472
131	-7.8667154	56.237637	-25.642675
132	-7.7876449	55.442326	-26.337116
133	-7.7088327	54.459442	-26.839066
134	-7.5641837	53.351395	-27.26202
135	-7.4445271	52.070824	-27.510475
136	-7.2654347	50.668488	-27.682257
137	-6.9328866	48.03355	-28.472267
138	-6.4915295	45.411995	-28.949938
139	-6.1862378	42.756332	-28.939472
140	-5.6003952	40.15921	-28.777048
141	-4.6364226	37.653301	-28.464828
142	-3.4557855	35.213856	-27.844519
143	-2.4271779	33.291607	-27.093952
144	14.637403	-53.46442	-13.296322
145	16.299294	-52.239101	-16.080828
146	17.448187	-50.284988	-18.445396
147	17.550272	-47.573349	-20.771824
148	15.937695	-44.23558	-23.184595
149	12.253988	-49.387962	-29.719257
150	11.500475	-49.232349	-30.835276
151	11.067756	-48.668175	-31.877357
152	10.433359	-48.047287	-32.704117
153	9.8703594	-47.187481	-33.386623
154	9.2319803	-46.07016	-34.102039
155	8.2879257	-44.941662	-34.568932
156	7.1510692	-43.688389	-34.962852
157	4.5795221	-41.819305	-35.317345
158	0.77163541	-41.028931	-35.129765
159	-0.78987837	-41.129463	-35.108288
160	-2.8548207	-41.677406	-35.084923
161	-4.4770083	-42.77689	-34.731438
162	-5.7447019	-44.112755	-34.063286
163	-7.0582342	-45.78363	-32.991856
164	-7.9047971	-47.069012	-31.699986
165	-8.3328743	-47.622227	-30.539757
166	-8.9865322	-47.834236	-29.543135
167	-9.4162149	-47.884632	-28.491236
168	-9.64538	-47.791656	-27.395308
169	-12.085535	-53.76688	-20.115225
170	-11.189344	-55.573967	-17.260695
171	-9.6288929	-56.327164	-14.298405
172	-6.7153773	-56.168053	-10.32285
173	-1.6957722	-53.281296	-6.6636047
174	0.12186503	-51.625816	-5.7371325
175	1.7594441	-49.611126	-4.9422503
176	3.2589064	-47.242558	-4.56602
177	4.3020453	-44.670879	-5.1804409
178	5.2182245	-41.767502	-6.2895846
179	5.2758293	-39.975273	-6.3973579
180	4.9381042	-37.931892	-6.0031195
181	4.6811275	-35.854454	-5.7380095
182	4.6306291	-33.229958	-5.4105492
183	4.8032393	-30.57114	-5.1488214
184	5.3302503	-27.337587	-4.9126382
185	6.4672232	-23.497868	-4.7878385
186	7.1563239	-20.077095	-5.2613907
187	6.7457318	-14.833079	-4.6759181
188	6.0641432	-10.286645	-4.6444755
189	5.2115445	-5.6261177	-5.0389857
190	4.8850803	-0.81116056	-5.4814677
191	4.7249885	5.1688633	-6.2761436
192	4.7110558	10.315426	-7.1964788
193	4.725337	15.568166	-8.5025892
194	-8.2539072	-42.158813	-19.418478
195	-8.2405653	-41.235306	-17.659935
196	-7.6542869	-39.913315	-15.771249
197	-7.1882725	-37.215488	-13.976287
198	-6.1444244	-33.749088	-12.194783
199	-5.6598406	-31.176144	-11.448067
200	-5.1857638	-27.89695	-10.710547
201	-4.9404078	-23.879885	-9.8785448
202	-4.9020052	-20.008034	-9.1037998
203	-4.8342295	-15.578542	-8.1482964
204	-4.2982483	-11.373693	-7.1674004
205	-3.6725914	-8.0302687	-6.3658295
206	-2.7500196	-4.8312922	-5.776
207	-2.0588086	-1.9631799	-5.3672833
208	-1.4433932	0.45743376	-5.2443151
209	-0.83090132	2.5067563	-5.3452983
210	-0.14440012	4.6639237	-5.573863
211	0.83681518	7.4967937	-6.0966296
212	1.6988908	9.8959055	-6.6216836
213	2.6501858	12.419266	-7.2252049
214	3.6977298	15.033682	-8.0129442
215	4.7083855	18.223089	-9.1992083
216	4.6503887	19.815718	-9.6312017
217	4.7944264	21.742214	-10.256997
218	5.0235963	23.918221	-11.318618
219	5.5083766	26.464584	-12.477944
