# Supplementary material for: Tools for quantitative form description; an evaluation of different software packages for semi-landmark analysis
Source: PeerJ. 2015 Nov 19;3:e1417. doi: 10.7717/peerj.1417 (PMC4655098; doi:10.7717/peerj.1417)
Supplement: Supplemental Information 4 [file peerj-03-1417-s004.csv]

	V1	V2	V3
1	42.236061	-27.106812	-3.6441269
2	32.520721	-27.073551	-1.8214684
3	29.691425	-34.14566	-4.994606
4	25.984257	-35.691399	1.5914068
5	41.182507	-38.540649	-6.6263123
6	30.503729	-42.80962	-8.4149323
7	29.575386	-36.814091	-4.8506393
8	30.983185	-30.912573	-9.5194168
9	26.616957	-30.831053	-7.4348221
10	28.714426	-26.386959	-11.174824
11	34.902988	-18.747524	-8.0642433
12	27.383648	-23.974318	-9.3230438
13	41.736469	-20.53351	1.3272533
14	32.163895	-14.630174	-4.0072136
15	31.030052	-19.233713	-5.0608845
16	24.916899	-22.011251	-7.3988161
17	30.274622	-45.325443	-4.8554239
18	-3.7274866	-29.046167	-4.8423214
19	13.850216	-28.439081	-12.409008
20	-47.271454	-13.924053	-12.522285
21	-35.765419	-12.182821	-10.121342
22	-42.699596	-11.321406	-4.5285387
23	-33.356144	-20.223364	3.7378616
24	-44.02388	-27.154453	0.12660217
25	-45.124233	-32.012398	-1.9479141
26	-38.42561	-32.246738	-4.9009743
27	2.6828403	-27.867239	-16.021553
28	41.125885	-27.189714	-2.3179886
29	39.827343	-27.268705	-1.4669613
30	37.933437	-27.321796	-0.97412992
31	35.725632	-27.209795	-0.63917369
32	33.722076	-27.170422	-0.89477086
33	32.562428	-27.467894	-1.9228969
34	32.713551	-28.359234	-2.1869378
35	32.76482	-29.565292	-2.4035995
36	32.836887	-31.170895	-2.6266575
37	32.47224	-33.365307	-2.2038379
38	31.372604	-35.692116	-1.2912866
39	30.800936	-36.685608	-0.54234487
40	30.167004	-37.381035	0.098763652
41	29.267029	-37.604084	0.66510057
42	28.118	-37.40147	1.1347481
43	26.522614	-35.87191	2.0103273
44	27.815357	-36.558231	2.9091003
45	29.153086	-37.25816	3.5189955
46	30.50425	-37.738609	4.0044665
47	31.850771	-38.055862	4.3878999
48	33.261578	-38.316216	4.2713962
49	34.5769	-38.324337	4.6366138
50	35.957222	-38.260643	4.6361375
51	37.455112	-38.235722	4.0973296
52	38.740948	-38.300236	2.9193554
53	39.937843	-38.378532	1.3710141
54	40.579365	-38.454597	-0.055592362
55	41.057117	-38.497219	-1.5353737
56	41.424206	-38.51564	-3.1095207
57	41.335594	-38.535461	-5.1669765
58	41.058754	-38.8647	-6.9282722
59	40.440407	-39.544052	-7.6013498
60	39.765965	-40.273605	-8.351532
61	39.110695	-40.912472	-9.0526962
62	38.499306	-41.337173	-9.5618849
63	37.702564	-41.713825	-10.066539
64	36.958099	-42.041843	-10.591076
65	36.396751	-42.370022	-10.750574
66	35.924175	-42.821857	-10.562126
67	35.355049	-43.163765	-10.342487
68	34.677917	-43.443127	-10.092107
69	33.920986	-43.390877	-9.7596493
70	33.038246	-43.395267	-9.4176979
71	31.992733	-43.343143	-9.0394449
72	30.844915	-43.081356	-8.620738
73	30.354855	-41.736187	-8.9779892
74	30.628386	-40.484734	-9.1544123
75	30.489098	-39.205414	-9.3174458
76	30.216755	-37.745346	-9.3692093
77	30.288359	-35.916912	-9.0649862
78	30.516634	-34.896759	-9.0937681
79	30.759638	-34.01001	-9.279768
80	30.941013	-33.094738	-9.4046431
81	30.995317	-32.263977	-9.4858084
82	31.011099	-31.410398	-9.5149984
83	30.732189	-30.182812	-9.6903248
84	30.045738	-29.156889	-10.227098
85	29.271233	-27.631529	-10.817025
86	29.723341	-26.236902	-11.705037
87	31.351282	-25.999495	-12.38328
88	32.942734	-25.893297	-12.823021
89	34.391434	-25.74946	-13.22287
90	35.706421	-25.562191	-13.556364
91	37.15126	-25.383345	-13.752854
92	38.412148	-25.121756	-13.926666
93	39.629017	-24.911039	-13.799455
94	41.711399	-24.500702	-12.690964
95	43.168686	-24.342827	-11.168663
96	43.862152	-24.578585	-9.6646996
97	44.156361	-24.928331	-8.327589
98	44.345482	-25.270182	-6.9949913
99	44.045296	-25.850214	-5.6456871
100	42.976521	-26.597025	-4.4144101
101	35.112267	-20.162828	-7.8827143
102	34.354729	-23.392244	-8.9200315
103	32.887745	-24.829811	-9.7059946
104	30.835714	-25.241354	-9.8658028
105	28.064457	-24.431938	-9.4272022
106	27.386974	-23.491407	-9.0580482
107	28.481123	-22.057861	-8.899786
108	29.705032	-20.851912	-8.6050901
109	31.310616	-19.624224	-8.2736273
110	33.696896	-18.748816	-7.7348757
111	30.735704	-19.755363	-4.4637313
112	29.017693	-21.022575	-3.8360865
113	27.450159	-21.502102	-3.9192872
114	26.251017	-21.757063	-4.7010007
115	25.227753	-22.10556	-6.5862532
116	25.622648	-21.580797	-7.6382837
117	27.116142	-19.945242	-7.6675949
118	28.385056	-19.075674	-7.0421543
119	29.580267	-18.726631	-6.458456
120	30.896643	-18.806726	-5.5977964
121	30.043221	-45.15834	-4.293376
122	29.449152	-44.235096	-2.9203634
123	28.610573	-43.484798	-1.752381
124	27.23958	-42.771519	-0.44640625
125	25.941139	-41.961491	0.45456922
126	24.456402	-41.078117	1.2003808
127	22.782379	-40.120342	1.787931
128	20.881823	-39.203484	2.2872958
129	19.138809	-38.887115	2.3211741
130	17.436539	-38.631836	2.2180929
131	15.690011	-38.288513	2.1321881
132	13.919213	-37.781982	1.9929857
133	12.118651	-37.122707	1.807008
134	10.234497	-36.359573	1.7026794
135	8.4079189	-35.362087	1.2918825
136	6.6695976	-34.163662	0.62795937
137	5.2738533	-33.347675	-0.1097751
138	3.8645294	-32.586487	-0.84380436
139	2.5976982	-31.820303	-1.6765913
140	1.4354768	-31.067572	-2.549654
141	0.18798554	-30.404327	-3.3201249
142	-1.1765025	-29.846863	-3.9560523
143	-2.3029149	-29.459597	-4.3955731
144	-46.323994	-13.391556	-12.954519
145	-42.483555	-12.865124	-13.110094
146	-39.810162	-12.060231	-12.936113
147	-37.755913	-12.068234	-12.000959
148	-36.136776	-12.160585	-10.564937
149	-42.746429	-11.778358	-3.8613505
150	-42.843224	-12.631848	-2.1938906
151	-42.581097	-12.742298	-0.52592605
152	-41.73827	-13.193431	0.37241048
153	-40.426754	-13.472099	0.85812777
154	-38.416084	-13.921368	1.6124227
155	-36.724777	-14.868748	2.3493235
156	-35.499432	-15.966873	2.8746367
157	-34.269859	-17.751949	3.3772471
158	-33.504436	-19.695616	3.6377695
159	-33.547527	-20.68004	3.8045409
160	-34.438511	-22.238918	4.1911993
161	-35.537846	-23.458136	4.4154315
162	-36.862633	-24.331558	4.4424801
163	-38.672867	-24.832121	4.0598006
164	-41.451183	-24.917498	3.7860742
165	-43.533794	-25.011822	2.3440776
166	-44.216549	-25.509436	1.2474518
167	-44.291954	-26.126503	0.52507073
168	-44.126278	-26.892595	0.13451606
169	-45.440689	-32.045731	-1.9569309
170	-46.200256	-32.268284	-2.1464045
171	-47.155628	-32.435688	-2.635258
172	-48.441635	-32.592491	-4.0456486
173	-49.066174	-32.718155	-6.9299984
174	-49.852715	-32.315796	-8.7055817
175	-50.631756	-30.906107	-11.891193
176	-50.462318	-29.193985	-15.083664
177	-49.234962	-27.325375	-18.129938
178	-46.298512	-25.432379	-20.941624
179	-44.427917	-24.374683	-21.882076
180	-42.074409	-23.257441	-22.323708
181	-39.176888	-22.93214	-21.64369
182	-35.677044	-22.780087	-20.82082
183	-32.216846	-22.827911	-20.075476
184	-27.778299	-22.532475	-19.872429
185	-22.464682	-22.84012	-19.289179
186	-17.667316	-23.298687	-18.883307
187	-14.572343	-24.060373	-18.779608
188	-11.984941	-24.688713	-18.583574
189	-9.3966007	-25.326834	-18.256908
190	-6.7617359	-25.809254	-18.057114
191	-3.6225891	-26.504885	-17.519224
192	-0.98336285	-27.07234	-17.042328
193	1.6351033	-27.648829	-16.33408
194	-38.230984	-32.598679	-5.5606909
195	-37.232521	-33.230099	-7.4664927
196	-36.122822	-32.831345	-9.657279
197	-33.555058	-32.880325	-11.269057
198	-29.893681	-33.035168	-12.34004
199	-27.993006	-33.174889	-12.865729
200	-26.012381	-33.142273	-13.497177
201	-23.51655	-33.384972	-14.039223
202	-21.095106	-33.821812	-14.579098
203	-18.239035	-34.125385	-15.457314
204	-15.249879	-33.512196	-16.443174
205	-12.64235	-32.356148	-17.121029
206	-10.000751	-30.871178	-17.507679
207	-8.78088	-30.365129	-17.519686
208	-7.8354163	-30.121397	-17.471348
209	-6.88937	-29.907131	-17.458632
210	-5.773272	-29.675173	-17.435139
211	-4.1624699	-29.322838	-17.237587
212	-2.7103474	-28.980406	-16.927519
213	-1.0924133	-28.615387	-16.598614
214	0.71647257	-28.260078	-16.34952
215	3.4965351	-27.859627	-15.83139
216	5.7326193	-27.903866	-15.351409
217	8.0069046	-27.991693	-14.70777
218	10.179633	-28.139627	-13.574824
219	12.633177	-28.318056	-12.856952
