# Supplementary material for: Tools for quantitative form description; an evaluation of different software packages for semi-landmark analysis
Source: PeerJ. 2015 Nov 19;3:e1417. doi: 10.7717/peerj.1417 (PMC4655098; doi:10.7717/peerj.1417)
Supplement: Supplemental Information 5 [file peerj-03-1417-s005.csv]

	V1	V2	V3
1	8.1614923	67.961922	-38.781807
2	6.5013943	60.963284	-38.734184
3	2.0988598	54.923199	-36.073715
4	-1.6901398	55.710526	-43.462254
5	-2.3360307	70.347504	-36.62088
6	-11.213404	58.972504	-34.248692
7	-4.8601503	56.808319	-38.995728
8	2.9134121	59.970051	-31.131458
9	3.9417295	58.072136	-32.89851
10	7.1449523	59.279644	-29.496548
11	15.376204	60.275505	-35.494896
12	10.678011	52.816769	-32.304771
13	18.436256	69.340401	-42.225117
14	19.812378	55.425388	-38.572956
15	16.123852	55.556828	-37.149761
16	9.5754824	46.680626	-34.421829
17	-9.4693489	51.563915	-36.528282
18	-0.43784904	21.205702	-36.575584
19	1.4783082	23.318487	-25.615959
20	11.564796	-53.034069	-21.640747
21	14.328739	-42.088589	-30.467554
22	13.352695	-48.459675	-35.340851
23	4.6491909	-41.656204	-42.331352
24	-6.5017948	-48.342014	-36.015289
25	-7.1932926	-51.132599	-33.790344
26	-4.7711401	-43.399189	-32.697453
27	0.8501873	5.3815341	-20.811638
28	7.6069913	66.757843	-39.359947
29	7.3613067	65.639641	-39.801662
30	7.4922891	64.25988	-40.051273
31	7.1696596	63.367016	-39.608757
32	6.802032	62.130817	-39.127934
33	6.1830168	60.798691	-38.763153
34	5.3997111	60.654095	-38.748901
35	4.5012975	60.573959	-38.714073
36	3.5019462	60.497482	-38.744789
37	2.367259	60.404385	-38.902374
38	1.1645126	59.94379	-39.153755
39	0.07563965	59.607971	-39.690472
40	-0.77961355	59.170628	-40.347134
41	-1.4214972	58.582485	-41.123077
42	-1.8466206	57.73848	-42.005878
43	-1.6258025	55.921474	-43.721733
44	-1.5936097	56.53693	-44.337685
45	-1.5701209	57.26033	-44.854786
46	-1.5334309	58.086418	-45.281837
47	-1.4891679	59.015965	-45.638947
48	-1.4720441	60.056858	-45.951843
49	-1.5142621	61.221706	-46.279331
50	-1.746453	62.500355	-46.27951
51	-1.8272687	63.930759	-46.074127
52	-1.8560345	65.264717	-45.58017
53	-1.9297869	66.714058	-44.760574
54	-2.0040522	67.807106	-43.793762
55	-2.0765674	68.66774	-42.440262
56	-2.1540484	69.401657	-40.807842
57	-2.2576544	70.049942	-38.439091
58	-2.7080355	70.575012	-36.644318
59	-3.8571413	70.670456	-36.673428
60	-5.1293201	70.259384	-36.355225
61	-6.2278752	69.885277	-35.785278
62	-7.1651654	69.634636	-35.172142
63	-8.2645025	69.148056	-34.126007
64	-8.9524832	68.149307	-32.717731
65	-9.3694286	66.959602	-31.682703
66	-9.9044304	65.581116	-31.108896
67	-10.307496	64.268799	-30.847414
68	-10.595141	63.055271	-30.899374
69	-10.826573	61.95673	-31.214611
70	-11.071119	60.94738	-31.756464
71	-11.28149	60.005596	-32.589424
72	-11.342465	59.182388	-33.747124
73	-10.222813	58.496754	-34.557693
74	-9.2907515	58.281807	-34.593704
75	-8.4984369	58.513489	-34.432846
76	-7.6614475	58.728863	-34.083984
77	-6.6318717	59.00098	-33.440231
78	-5.2271919	58.76524	-33.451622
79	-3.3325288	58.727135	-33.472851
80	-1.4380238	58.968529	-33.139004
81	0.24967004	59.150368	-32.547668
82	1.9375341	59.670307	-31.729479
83	3.8633997	59.792534	-30.956715
84	5.0346937	59.452385	-30.471251
85	6.2863097	59.228436	-29.848295
86	7.8736215	60.177544	-28.688591
87	8.9532261	61.788376	-27.852186
88	9.9285564	63.204472	-27.223454
89	10.810591	64.566177	-26.884399
90	11.541012	65.927032	-27.028585
91	12.228912	67.495232	-27.748135
92	12.784998	69.026909	-28.942385
93	13.067079	70.159828	-30.336035
94	13.098226	70.761932	-31.591715
95	12.906826	71.049599	-32.79874
96	12.543257	71.127228	-33.952866
97	11.992856	71.017395	-35.10207
98	11.252652	70.829208	-36.379612
99	10.216993	70.108696	-37.580563
100	8.9574528	68.911568	-38.560089
101	14.519849	60.292725	-35.583214
102	12.598196	59.484505	-34.909168
103	11.430379	58.150631	-34.193668
104	10.60602	56.134842	-33.430882
105	10.395173	53.256378	-32.650063
106	11.299789	52.643154	-32.494877
107	12.805141	53.390354	-32.970566
108	13.997762	54.508766	-33.545681
109	15.448074	56.212128	-34.137253
110	15.921135	59.120411	-35.686363
111	15.637715	55.473675	-37.726383
112	14.35885	54.682343	-38.601017
113	12.987638	53.301395	-38.585587
114	11.654343	51.168015	-37.613777
115	9.9316607	47.990475	-35.406883
116	9.9866552	47.711433	-33.892498
117	12.149989	50.030468	-33.085121
118	13.728782	51.852924	-33.86517
119	14.891408	53.507633	-34.773907
120	15.925197	55.217842	-36.08622
121	-9.3410215	50.98838	-37.185173
122	-8.8318729	49.801628	-38.965881
123	-8.3921061	48.375141	-40.291367
124	-7.9112759	46.4832	-41.433479
125	-7.3256788	44.894253	-42.145981
126	-6.8921747	43.093418	-42.445591
127	-6.4708877	41.181904	-42.425083
128	-6.0472088	39.166904	-42.089062
129	-5.8547082	38.16066	-41.933788
130	-5.6947865	37.325687	-41.838299
131	-5.4947138	36.387314	-41.710655
132	-5.2104559	35.366478	-41.559898
133	-4.8765216	34.251637	-41.37286
134	-4.5243802	33.026196	-41.144051
135	-4.1268868	31.69846	-40.877457
136	-3.7936146	30.238098	-40.576111
137	-3.5700181	29.205763	-40.183891
138	-3.2801886	28.101618	-39.782352
139	-2.7539372	27.076132	-39.294109
140	-2.2289233	26.017303	-38.748547
141	-1.7499806	24.867823	-38.180336
142	-1.2654982	23.662172	-37.562996
143	-0.91848433	22.582512	-37.134846
144	12.810985	-52.436249	-22.196209
145	15.128715	-49.74873	-24.728167
146	16.178801	-47.203434	-26.857533
147	16.103125	-44.911461	-28.570925
148	14.878408	-42.567726	-30.138834
149	12.877408	-48.751587	-36.159809
150	12.042439	-49.049526	-38.234943
151	11.11766	-48.875736	-39.666744
152	10.652314	-48.035828	-40.707245
153	10.182725	-46.685081	-41.206291
154	9.2404289	-45.226093	-41.588833
155	8.2834911	-44.162727	-42.01907
156	7.3503442	-43.368454	-42.257263
157	6.1975255	-42.304176	-42.469131
158	4.9438939	-41.681202	-42.408802
159	4.0900373	-41.83437	-42.282639
160	2.0100226	-41.987579	-42.284229
161	0.44854915	-42.67136	-42.247498
162	-0.71125412	-43.405746	-42.245003
163	-1.4145635	-44.566139	-42.250019
164	-1.6136987	-45.960548	-42.501259
165	-2.013747	-47.03186	-42.225018
166	-2.9802856	-47.758724	-41.242088
167	-4.5154977	-48.083427	-39.603973
168	-6.0622149	-48.302334	-36.849579
169	-7.2590857	-52.599068	-32.372902
170	-6.0549245	-54.465538	-28.324774
171	-4.6536589	-55.3484	-24.881676
172	-1.7736156	-54.46381	-20.967787
173	2.1056116	-49.950218	-17.649937
174	3.4026992	-47.008286	-17.089762
175	4.4151945	-42.792	-16.991793
176	5.3891616	-38.767887	-17.330999
177	5.1197796	-35.427555	-18.416834
178	5.16888	-32.109493	-19.845657
179	4.9462328	-30.477169	-19.896603
180	4.4423528	-28.839788	-19.23547
181	4.2796512	-27.284658	-18.657001
182	4.3548961	-25.51054	-18.163713
183	4.59692	-23.89769	-17.947472
184	5.2635045	-22.130136	-18.069801
185	5.6646552	-20.079945	-18.505045
186	5.0314703	-18.664021	-19.039295
187	3.9398229	-14.126874	-18.566423
188	2.8697939	-10.653513	-18.303698
189	1.8832668	-7.4450393	-18.592628
190	1.2365658	-4.3752861	-19.044142
191	0.77665782	-0.90290362	-19.727152
192	0.62194204	1.8159328	-20.291758
193	0.72158092	4.3932238	-20.674093
194	-5.0255136	-42.364216	-31.737078
195	-5.494463	-39.648285	-28.971319
196	-5.3854189	-36.548557	-26.533363
197	-4.4538841	-32.370884	-24.429659
198	-4.2256994	-27.268717	-23.01391
199	-4.4264641	-24.984118	-22.711864
200	-4.7413783	-22.840628	-22.629669
201	-5.0412917	-20.249365	-22.474388
202	-5.1738811	-17.752726	-22.257254
203	-5.2811899	-14.895761	-21.907434
204	-5.3697572	-12.187354	-21.437889
205	-5.2235785	-10.037626	-20.989014
206	-4.9188237	-7.9926267	-20.523161
207	-4.4475012	-5.5061245	-20.20565
208	-3.7953277	-3.533344	-20.131218
209	-3.1159122	-2.093051	-20.251833
210	-2.4654648	-0.73113424	-20.379143
211	-1.6772579	0.86954594	-20.553295
212	-1.0673145	2.0827754	-20.677565
213	-0.46255827	3.2563255	-20.716217
214	0.1701581	4.3511729	-20.789137
215	0.75399899	6.8853655	-21.135033
216	0.63244462	10.790978	-22.035593
217	0.66702938	14.569812	-22.905184
218	0.87176102	18.177057	-23.945555
219	1.2222592	21.675943	-24.948503
