# Supplementary material for: Tools for quantitative form description; an evaluation of different software packages for semi-landmark analysis
Source: PeerJ. 2015 Nov 19;3:e1417. doi: 10.7717/peerj.1417 (PMC4655098; doi:10.7717/peerj.1417)
Supplement: Supplemental Information 6 [file peerj-03-1417-s006.csv]

	V1	V2	V3
1	28.285477	36.565048	-3.8275137
2	27.336483	27.650436	-6.4726334
3	17.634251	25.306635	-11.550895
4	21.220894	26.683287	-18.863058
5	19.050316	40.460472	-14.500348
6	8.353157	32.073074	-20.14748
7	12.892029	29.195387	-18.109016
8	15.497414	30.600817	-7.9462967
9	16.732361	24.593067	-9.617095
10	17.631786	29.507616	-0.58218384
11	21.976122	25.062023	0.29525948
12	14.412956	21.023424	-2.9031601
13	31.452366	31.166849	-0.43589115
14	28.731676	19.801645	3.1718655
15	23.531506	18.875746	-0.81156659
16	15.808263	12.715265	-4.3992982
17	11.47991	28.518089	-21.085457
18	9.3105106	-7.0199327	-14.747768
19	3.4099884	12.10302	-8.160531
20	-3.3803501	-65.531342	4.3827629
21	4.6650276	-51.767612	6.8061848
22	5.0452461	-62.254734	0.93360138
23	11.508827	-51.554916	-10.783688
24	2.1638391	-61.90237	-19.423464
25	-9.8312473	-61.694679	-16.993919
26	-1.3263428	-52.434776	-19.737303
27	-11.868313	-5.7595916	-4.7784195
28	29.23267	35.678341	-4.6698966
29	30.061779	34.392326	-5.3521204
30	30.596283	31.879047	-6.118885
31	30.071608	30.259357	-6.5553851
32	29.050053	28.530685	-6.7240782
33	26.244869	27.677786	-6.8695712
34	24.473383	27.860397	-7.54249
35	22.92116	28.116764	-8.216979
36	21.614265	28.302734	-8.9607763
37	20.548061	28.330227	-9.7938919
38	19.710636	28.448498	-10.64476
39	19.873522	28.517387	-11.891959
40	20.097759	28.792519	-13.186345
41	20.244186	29.143749	-14.470597
42	20.550663	28.548418	-16.057356
43	21.630781	27.00569	-19.083517
44	22.421854	28.111412	-19.631149
45	22.929348	29.306406	-20.020721
46	23.142689	30.462107	-20.130724
47	23.23361	31.520355	-20.11808
48	23.218548	32.534637	-20.055429
49	23.046583	33.515358	-19.869154
50	22.730221	34.504673	-19.702719
51	22.487658	35.613991	-19.377026
52	22.335258	36.783375	-18.74501
53	22.045691	37.775581	-17.745176
54	21.670244	38.257397	-16.916674
55	21.148188	38.608902	-16.137047
56	20.524059	39.215542	-15.497592
57	19.639349	39.909248	-14.771996
58	18.852818	40.626419	-14.452544
59	18.175619	40.853573	-14.498943
60	17.160147	41.08009	-14.890694
61	15.8729	41.254757	-15.499203
62	14.480753	41.171951	-16.134447
63	12.39216	40.981865	-17.312481
64	9.7787504	39.52507	-18.099144
65	8.2757931	38.159981	-18.481707
66	7.8799195	37.073734	-19.008482
67	7.5629826	36.126717	-19.544676
68	7.3929434	35.231968	-19.93494
69	7.3723559	34.394234	-20.186899
70	7.4583755	33.626274	-20.383945
71	7.7173004	32.904613	-20.410246
72	8.1466026	32.286633	-20.245787
73	8.5517559	31.535034	-19.222189
74	9.0982685	31.610146	-18.246199
75	9.6513462	31.419123	-17.559628
76	10.203209	30.965141	-16.986267
77	11.007846	30.490282	-16.519354
78	11.57132	30.367483	-15.799163
79	12.289207	30.517677	-14.518987
80	13.029963	30.34584	-12.865841
81	13.829062	30.31485	-11.1385
82	14.971322	30.64785	-9.2237597
83	16.202589	29.922993	-6.3436489
84	16.639999	29.113672	-4.1701355
85	17.294683	29.134106	-1.9783778
86	17.810057	29.884968	0.036021307
87	18.498894	30.810328	0.75434589
88	19.274052	31.718525	1.0674117
89	19.938484	32.510365	1.2491267
90	20.538315	33.223343	1.2571986
91	21.189695	34.024097	1.1752678
92	21.809368	34.793678	1.0217371
93	22.367672	35.39061	0.84878266
94	23.087011	35.829227	0.56339288
95	23.839319	36.197075	0.2686955
96	24.623199	36.503017	-0.10223658
97	25.424316	36.721287	-0.6203022
98	26.208158	36.805813	-1.3356993
99	27.145706	36.933506	-2.0671618
100	27.93845	36.792278	-3.1073647
101	21.769331	25.438091	-0.38000321
102	20.492498	25.948524	-1.7181113
103	19.009371	25.531595	-2.5046329
104	17.138123	24.174213	-3.3691173
105	14.911251	21.411648	-3.271523
106	15.002409	20.646381	-2.1570106
107	16.691549	21.68615	0.044398293
108	18.258064	22.786585	1.0272226
109	19.84379	23.570507	1.3983212
110	21.69441	24.35323	0.91915387
111	23.374893	18.917046	-1.7307236
112	22.473013	18.011362	-3.6252863
113	21.119446	16.795248	-4.674294
114	19.274147	15.564534	-5.3279214
115	16.632135	13.553798	-4.8718982
116	15.801916	13.499999	-3.5714009
117	17.433025	14.852981	-1.2165859
118	19.352945	15.931535	-0.25157601
119	21.007109	17.087248	0.049144298
120	22.669476	18.790705	-0.11846259
121	12.058261	28.150768	-21.694162
122	13.553191	27.279764	-23.02887
123	14.709147	26.289436	-24.308695
124	16.13946	25.060225	-25.462349
125	16.947067	23.940205	-26.44198
126	17.71229	22.753952	-27.187317
127	18.368925	21.476009	-27.680775
128	18.800524	20.076883	-27.795422
129	18.647202	18.236374	-28.155638
130	18.356876	16.375103	-28.513006
131	18.005409	14.596324	-28.760031
132	17.581684	12.898407	-28.916647
133	17.122005	11.269958	-28.783718
134	16.57568	9.7248487	-28.636927
135	15.961528	8.2516212	-28.363718
136	15.29157	6.8529544	-27.928886
137	14.893544	4.9540839	-27.094532
138	14.427949	3.0219171	-25.913343
139	13.915345	1.2458897	-24.308395
140	13.30698	-0.17504153	-22.201628
141	12.449336	-1.4123529	-19.856152
142	11.329866	-3.04896	-17.80304
143	10.378527	-4.6903901	-16.36919
144	-2.7886724	-65.267334	5.325942
145	-0.99770319	-63.834663	7.2803373
146	0.79619068	-61.353737	8.6536083
147	2.5882354	-57.658562	8.9601831
148	4.5132523	-52.677658	7.6970124
149	5.426827	-62.368526	0.52602637
150	6.7527862	-62.115398	-0.44023752
151	8.0878916	-61.139992	-1.4077044
152	9.283987	-59.45499	-2.5034709
153	10.312359	-56.995613	-3.6727087
154	10.951763	-54.815102	-5.0682817
155	11.106786	-53.741173	-6.0459118
156	11.237295	-52.896862	-7.0071111
157	11.403274	-52.039295	-8.567543
158	11.50144	-51.580307	-10.303077
159	11.628016	-51.655231	-11.442827
160	11.786234	-52.744663	-13.852526
161	11.473562	-54.159084	-15.528653
162	10.936689	-55.470413	-16.702658
163	10.116581	-56.883884	-17.602859
164	8.7486095	-58.708572	-18.531973
165	7.2676325	-60.261368	-19.44906
166	5.6979952	-61.339882	-19.638927
167	4.1056185	-62.005016	-19.353634
168	2.5591664	-61.993168	-19.493891
169	-10.2314	-62.085617	-16.332508
170	-11.39224	-62.961472	-14.589653
171	-12.239332	-63.232151	-12.566007
172	-13.149178	-63.084736	-10.16763
173	-13.944308	-62.409622	-7.5776381
174	-14.062293	-61.638008	-5.7521186
175	-13.839215	-59.243557	-3.0523517
176	-14.306163	-56.60104	-1.398075
177	-14.67969	-53.423054	-1.1229625
178	-15.143311	-49.68182	-1.9360522
179	-15.688365	-48.076588	-2.6523037
180	-16.085529	-46.608383	-3.5076625
181	-16.263582	-44.860203	-4.2980595
182	-16.393421	-42.294418	-5.0600038
183	-16.644541	-39.277416	-5.441514
184	-16.567739	-35.086327	-5.7350941
185	-16.176786	-29.388691	-5.7638693
186	-15.936599	-23.81912	-5.1122003
187	-16.306684	-22.123636	-5.0736351
188	-16.445513	-20.433475	-4.8753648
189	-16.426468	-18.447372	-4.5455704
190	-16.10849	-16.16189	-4.2909298
191	-15.194925	-13.069245	-4.2671161
192	-14.097014	-10.181997	-4.3350749
193	-12.570323	-7.0738893	-4.6329532
194	-2.045141	-52.169399	-19.392218
195	-3.7962441	-50.564175	-18.594013
196	-5.4884005	-47.969448	-17.853453
197	-7.4634347	-44.041027	-16.853714
198	-9.4614305	-39.037205	-15.470091
199	-9.9293423	-37.361225	-15.164602
200	-10.045579	-36.345528	-15.028295
201	-10.33183	-34.671707	-14.846083
202	-10.70953	-32.56068	-14.710641
203	-11.192065	-29.425642	-14.739336
204	-11.786333	-25.555677	-14.794904
205	-12.589824	-21.852192	-14.282291
206	-13.595654	-17.949278	-13.122497
207	-15.168518	-16.444651	-12.099984
208	-16.087175	-15.546588	-11.182249
209	-16.467434	-14.69738	-10.344395
210	-16.493229	-13.777494	-9.3869238
211	-16.099075	-12.351273	-8.2668161
212	-15.460466	-10.981187	-7.4203248
213	-14.680959	-9.2800779	-6.582643
214	-13.459195	-7.5839424	-5.6488409
215	-10.865421	-4.4783902	-4.4970379
216	-8.1013288	-0.98553312	-4.132195
217	-5.2095718	2.7583342	-4.2916412
218	-1.9258894	6.3991275	-5.3370166
219	1.4993434	10.271297	-7.0118465
