# Supplementary material for: Tools for quantitative form description; an evaluation of different software packages for semi-landmark analysis
Source: PeerJ. 2015 Nov 19;3:e1417. doi: 10.7717/peerj.1417 (PMC4655098; doi:10.7717/peerj.1417)
Supplement: Supplemental Information 7 [file peerj-03-1417-s007.csv]

	V1	V2	V3
1	-53.471283	-37.279274	-25.001915
2	-43.605553	-38.906258	-23.032232
3	-44.235161	-32.903358	-15.705847
4	-42.390526	-38.712524	-9.1215591
5	-55.730751	-33.79232	-11.889351
6	-47.685463	-27.298304	-2.0880651
7	-45.75993	-31.090042	-5.8979445
8	-46.899559	-29.446806	-15.618592
9	-42.842468	-32.036461	-16.457184
10	-46.921906	-27.576105	-23.780224
11	-41.59726	-31.529619	-26.58437
12	-35.941521	-26.618988	-21.467445
13	-48.274467	-40.404667	-32.032043
14	-37.988209	-38.926098	-33.623383
15	-35.729225	-34.324959	-25.902004
16	-25.459906	-28.451084	-19.840782
17	-43.35276	-32.114002	-2.7429466
18	-6.4552498	-30.412695	-8.6094532
19	-25.834194	-18.983181	-15.597672
20	55.729218	-17.131416	-20.589844
21	44.899658	-24.811823	-25.398384
22	53.213829	-29.893635	-17.956902
23	40.53899	-38.993473	-11.924088
24	49.335438	-30.532684	1.2393036
25	51.560448	-22.140095	2.4038925
26	44.123085	-26.563675	1.6621513
27	-8.8229637	-8.4152851	-13.636775
28	-52.109791	-40.302372	-25.461847
29	-50.401924	-41.610977	-25.161812
30	-48.287018	-41.818398	-24.629625
31	-46.515163	-41.366833	-24.005238
32	-44.896774	-40.158745	-23.379566
33	-43.557762	-38.12331	-22.54896
34	-43.773041	-36.876564	-21.417877
35	-44.222466	-35.797462	-20.123831
36	-44.786804	-34.935017	-18.565531
37	-45.163326	-34.40538	-16.404099
38	-44.981335	-34.254311	-13.773674
39	-45.150383	-35.19334	-12.878137
40	-45.245003	-36.047115	-11.972218
41	-45.031147	-36.839012	-11.04248
42	-44.147705	-37.679222	-10.404524
43	-43.098549	-39.069599	-9.1501169
44	-44.805725	-39.787064	-9.1274958
45	-46.387199	-40.242779	-9.0687304
46	-47.813675	-40.424122	-9.0390692
47	-49.054775	-40.47937	-9.0415087
48	-50.114079	-40.288738	-9.0911226
49	-51.011337	-40.05703	-9.1082754
50	-51.771725	-39.699814	-9.0934715
51	-52.566196	-39.340523	-9.2660742
52	-53.383671	-38.896828	-9.6499214
53	-54.03653	-38.083679	-10.187145
54	-54.414597	-37.319599	-10.589499
55	-54.759014	-36.516632	-10.946014
56	-55.024559	-35.638973	-11.274132
57	-55.41975	-34.540615	-11.64843
58	-55.79166	-33.463593	-11.439875
59	-56.360516	-32.844879	-10.361982
60	-56.691162	-31.97296	-9.1428757
61	-56.771648	-31.019182	-8.0052986
62	-56.703949	-30.1861	-7.0889626
63	-56.403141	-29.104519	-6.0322084
64	-55.696102	-27.877058	-5.1733618
65	-54.898766	-27.076132	-4.4637513
66	-54.19994	-26.79475	-3.5149782
67	-53.34343	-26.583958	-2.8486645
68	-52.46051	-26.493313	-2.3101149
69	-51.553524	-26.53821	-1.8431029
70	-50.505859	-26.653267	-1.598781
71	-49.340427	-26.836637	-1.632306
72	-48.097656	-27.117575	-1.8421555
73	-47.299137	-27.11256	-3.1235752
74	-47.338898	-27.231529	-4.2623978
75	-47.476574	-27.5051	-5.3341613
76	-47.300091	-27.787401	-6.5104837
77	-47.071602	-28.252247	-7.9347515
78	-46.828392	-28.589853	-9.1655111
79	-46.884487	-28.942421	-10.599551
80	-46.769062	-29.150928	-12.087109
81	-46.859955	-29.346603	-13.428378
82	-47.030453	-29.537638	-14.829844
83	-46.15427	-29.561165	-17.188269
84	-45.545635	-29.117685	-19.347841
85	-45.960487	-28.235704	-21.927464
86	-47.585896	-27.485332	-24.166851
87	-48.702251	-27.65098	-24.716919
88	-49.702171	-28.051708	-25.149988
89	-50.569832	-28.57295	-25.490097
90	-51.327209	-29.184437	-25.753675
91	-52.149193	-30.006102	-26.022757
92	-52.841671	-31.013355	-26.198261
93	-53.2584	-31.929867	-26.181988
94	-53.532085	-32.570881	-26.004171
95	-53.716599	-33.228928	-25.788202
96	-53.855461	-33.906811	-25.657038
97	-53.91869	-34.608692	-25.537159
98	-53.913822	-35.335896	-25.429552
99	-53.819859	-36.074875	-25.276772
100	-53.616013	-36.817543	-25.087358
101	-41.701054	-31.553942	-25.679556
102	-41.396687	-30.717546	-23.664976
103	-40.51239	-29.703747	-22.360666
104	-38.848015	-28.62026	-21.325405
105	-36.29874	-27.165129	-21.262291
106	-35.971497	-26.693874	-22.359663
107	-36.62965	-27.026773	-24.347122
108	-37.50375	-27.834417	-25.741409
109	-38.622536	-29.235048	-26.646048
110	-40.473568	-31.389215	-26.941345
111	-35.601723	-34.524216	-25.117811
112	-33.692101	-34.073822	-23.143595
113	-31.751986	-33.175697	-21.684334
114	-29.492212	-31.717463	-20.63394
115	-26.53096	-29.397657	-19.990997
116	-26.544769	-28.46804	-20.691809
117	-29.200583	-28.854185	-22.946199
118	-31.313181	-30.093391	-24.63456
119	-33.197388	-31.55847	-25.573029
120	-35.540619	-33.257576	-26.198997
121	-43.014557	-32.662266	-2.6080623
122	-41.990833	-33.91143	-2.1915796
123	-40.857994	-35.141899	-1.8382505
124	-39.321232	-36.547169	-1.4464743
125	-37.919556	-37.70525	-1.1975914
126	-36.373192	-38.78743	-0.91890758
127	-34.728237	-39.884972	-0.7706548
128	-32.952026	-40.936481	-0.6002723
129	-30.720415	-41.36784	-0.77199608
130	-28.417791	-41.519505	-0.96631593
131	-26.171436	-41.458099	-1.3425851
132	-24.011423	-41.141041	-1.8923843
133	-21.928076	-40.604118	-2.5612688
134	-19.831907	-39.968845	-3.2466908
135	-17.800186	-39.120182	-4.0629673
136	-15.810615	-38.082256	-4.9817104
137	-14.956365	-37.431328	-5.4944992
138	-13.863713	-36.77956	-5.8777523
139	-12.805253	-35.934246	-6.3609209
140	-11.65372	-34.983883	-6.8359489
141	-10.44815	-33.889194	-7.3285465
142	-9.2906504	-32.512272	-7.8979726
143	-8.1352034	-31.507826	-8.2563334
144	55.215141	-17.332874	-21.469334
145	53.143898	-18.586185	-23.456297
146	50.724728	-20.259233	-24.723726
147	48.280228	-22.002604	-26.001259
148	45.506905	-24.259939	-25.710577
149	53.516968	-30.832233	-17.826403
150	53.546658	-32.904922	-17.502829
151	52.558155	-34.439175	-17.693069
152	50.417686	-35.248077	-17.901962
153	47.058193	-35.296165	-17.885593
154	43.881577	-35.477409	-16.941771
155	42.279148	-35.948349	-16.058014
156	41.450542	-36.591057	-14.988571
157	40.651936	-37.591305	-13.665916
158	40.601822	-38.654285	-12.237633
159	40.54483	-39.185101	-11.527652
160	41.039875	-39.791023	-9.9578047
161	41.796272	-40.311703	-8.4222031
162	42.893887	-40.753578	-6.7434807
163	45.100597	-40.901951	-5.1790166
164	48.216915	-40.254753	-3.4152083
165	50.35548	-38.846035	-1.8274184
166	51.355846	-36.980576	-0.44550547
167	51.214638	-34.572659	0.74378181
168	49.840919	-31.408127	1.3210911
169	52.088608	-21.736385	2.0079174
170	53.130363	-20.456047	0.79653013
171	53.780231	-18.873928	-0.79495567
172	53.974186	-16.701944	-3.4055371
173	52.741901	-14.394519	-7.0365944
174	51.781868	-13.483892	-8.4323893
175	50.079197	-12.261004	-9.8332167
176	47.470276	-11.092967	-10.798192
177	44.158497	-10.710911	-11.010678
178	40.072826	-10.202378	-11.02455
179	38.104782	-10.062145	-10.776155
180	36.368664	-9.8706579	-10.483724
181	34.482067	-9.6378984	-10.272876
182	31.915123	-9.3818722	-10.057218
183	29.113352	-9.0834217	-9.954854
184	25.438097	-8.7294054	-9.9326372
185	20.7264	-8.2330284	-10.114979
186	16.330282	-7.7511864	-10.47093
187	12.738437	-6.4543018	-10.536662
188	9.7472868	-5.6189108	-11.118644
189	6.6944699	-5.1363192	-11.848096
190	3.5045769	-5.1092377	-12.351708
191	-0.47007152	-5.7178431	-12.70173
192	-3.8611565	-6.6743207	-13.03301
193	-7.3751826	-7.8581877	-13.478745
194	43.79882	-25.507765	0.98001814
195	41.419415	-23.441841	0.32574722
196	38.885788	-21.554239	-0.16598111
197	35.770744	-19.662548	-0.69661647
198	32.325356	-18.033651	-1.3821967
199	30.281898	-17.107742	-1.8273414
200	27.829586	-15.982917	-2.272105
201	24.828548	-14.707581	-2.7844803
202	21.88546	-13.574492	-3.1029339
203	18.456284	-12.402217	-3.4506707
204	15.11074	-11.424314	-3.4472976
205	12.416427	-10.78541	-3.6712224
206	9.8173723	-10.297725	-4.0538607
207	6.8804793	-8.3711767	-4.6500788
208	4.4680033	-6.9860988	-5.428391
209	2.6232712	-6.2422013	-6.363709
210	0.8037858	-5.816927	-7.3823905
211	-1.4875332	-5.7051921	-8.6826582
212	-3.2282066	-6.0614586	-9.9031725
213	-5.1034155	-6.5791073	-11.012843
214	-6.9211302	-7.4752274	-12.250106
215	-9.1823549	-8.5743408	-13.868277
216	-10.991904	-9.3919935	-14.406242
217	-13.918099	-10.673818	-15.107892
218	-17.939787	-13.00684	-15.634505
219	-23.095968	-16.491102	-15.835214
