# Supplementary material for: Tools for quantitative form description; an evaluation of different software packages for semi-landmark analysis
Source: PeerJ. 2015 Nov 19;3:e1417. doi: 10.7717/peerj.1417 (PMC4655098; doi:10.7717/peerj.1417)
Supplement: Supplemental Information 8 [file peerj-03-1417-s008.csv]

	V1	V2	V3
1	12.331189	50.842175	-32.162006
2	10.899822	42.215458	-33.58522
3	1.2160273	35.480789	-29.327133
4	-1.9533081	39.254101	-35.902012
5	0.90691674	52.386234	-28.167389
6	-5.5843353	41.516403	-25.154236
7	-1.5222609	39.709705	-29.050045
8	6.5439939	40.558483	-24.063772
9	6.4879618	36.535713	-26.665989
10	9.8828983	36.074795	-23.849171
11	19.990387	40.370762	-27.879282
12	15.559244	34.810143	-25.769466
13	20.007437	49.858528	-37.184193
14	25.029499	41.597584	-30.866402
15	19.856384	36.488018	-30.548965
16	15.710684	29.404472	-29.237209
17	-7.9468498	39.884945	-28.711905
18	2.9923496	-4.362762	-32.380028
19	8.2496023	27.76716	-23.624191
20	12.858742	-53.976383	-28.320431
21	15.691582	-43.986397	-30.505322
22	13.624748	-51.100819	-35.785622
23	6.8147564	-38.865044	-44.051678
24	-4.5398254	-45.664791	-40.155308
25	-6.2864132	-47.773464	-39.175488
26	-6.4564838	-40.901482	-34.971367
27	5.5429859	3.9338853	-19.522827
28	11.730738	49.467457	-33.208549
29	11.391654	48.098843	-33.769405
30	11.227363	46.440742	-34.095722
31	11.143882	45.21595	-34.302593
32	10.954152	43.651897	-34.37093
33	10.756742	42.168037	-33.469227
34	10.256555	42.268017	-33.051796
35	9.2915468	42.415455	-32.481266
36	7.6329584	42.461102	-32.122875
37	5.2540512	42.491806	-31.909769
38	2.4029782	42.083588	-32.365768
39	1.0332724	41.479008	-32.808155
40	0.03248952	40.758495	-33.423298
41	-0.83991104	40.260311	-34.029388
42	-1.3616992	39.719181	-34.715294
43	-1.7343025	39.713921	-36.388157
44	-1.394066	41.024963	-37.331116
45	-1.067733	42.425377	-37.874851
46	-1.0110559	43.969875	-38.108841
47	-0.83230841	45.530277	-37.913296
48	-0.54263759	47.132908	-37.2869
49	0.050523505	48.805794	-36.221115
50	0.20365982	50.547558	-34.828545
51	0.1902401	51.376255	-33.694256
52	0.2730884	51.650951	-32.955978
53	0.31148559	51.860874	-32.043571
54	0.39279044	51.995403	-31.275316
55	0.48624361	52.138832	-30.50806
56	0.60531771	52.246975	-29.733431
57	0.79658347	52.316994	-28.791935
58	0.5359146	52.315701	-27.786076
59	-0.38548774	52.141384	-26.882317
60	-1.3107866	51.739262	-25.877127
61	-2.0659533	51.165783	-24.973574
62	-2.587522	50.586334	-24.297773
63	-3.0869477	49.776779	-23.573196
64	-3.6152935	48.99287	-22.937418
65	-4.2564492	48.228905	-22.49295
66	-4.9389977	47.2183	-22.209112
67	-5.4479127	46.231262	-22.127254
68	-5.8138227	45.286243	-22.246138
69	-6.0686016	44.38253	-22.562107
70	-6.2342834	43.486057	-23.072704
71	-6.2208133	42.552071	-23.787729
72	-5.828618	41.74007	-24.72303
73	-4.8541551	41.273342	-25.081846
74	-3.7808897	41.287601	-25.014088
75	-2.5816858	40.929729	-25.006828
76	-1.0614101	40.676243	-24.99188
77	0.97964424	40.247288	-25.012623
78	2.2644219	40.240852	-24.848694
79	3.3660598	40.406403	-24.605774
80	4.4076018	40.513462	-24.403309
81	5.2729659	40.575184	-24.259733
82	6.0985479	40.595036	-24.141651
83	7.1939974	40.121651	-24.298641
84	8.0705881	39.039371	-24.314808
85	9.2039337	37.444798	-24.262512
86	10.234786	36.316135	-23.810432
87	10.737479	37.20277	-23.401035
88	11.245374	38.299828	-22.693102
89	11.866097	39.532555	-21.880507
90	12.654404	41.082764	-21.138353
91	13.812898	43.661308	-20.530943
92	15.106057	47.09671	-20.386209
93	15.867632	49.905899	-21.373484
94	16.100599	51.940205	-23.230145
95	15.903927	52.955467	-25.449223
96	15.57329	53.30426	-27.313982
97	15.146807	53.368343	-28.789507
98	14.580854	53.011478	-29.957382
99	13.863789	52.379795	-30.88661
100	12.975648	51.445408	-31.640276
101	19.219444	40.505589	-28.183062
102	17.258091	40.150795	-27.954182
103	16.011494	39.317913	-27.668043
104	15.115032	37.781792	-27.200909
105	15.384219	35.396141	-26.086365
106	16.079292	34.966213	-26.067484
107	17.825073	36.141384	-25.994289
108	18.970543	37.357719	-26.150452
109	19.649763	38.549763	-26.600533
110	20.076059	39.7421	-27.537279
111	19.288921	36.325691	-30.911285
112	18.091564	35.252525	-31.471228
113	17.067297	34.008747	-31.53574
114	16.360798	32.404976	-31.007593
115	15.852808	30.215084	-29.796774
116	16.117767	30.329575	-28.671207
117	18.053343	32.335583	-27.645018
118	19.35087	33.692482	-28.216194
119	19.915125	34.889507	-28.918201
120	20.029673	36.118473	-29.782742
121	-8.1132431	39.931225	-28.90452
122	-8.3152752	40.099922	-29.539946
123	-8.3029528	40.196918	-30.245337
124	-8.1537733	40.094791	-31.09766
125	-7.9950356	39.799984	-31.821247
126	-7.7849007	39.332855	-32.571186
127	-7.5568585	38.689842	-33.368534
128	-7.2111874	37.89859	-34.183521
129	-6.6287251	36.371902	-34.694996
130	-5.9563565	34.572319	-35.045364
131	-5.7875681	32.648739	-35.541752
132	-5.6600838	30.643318	-35.940056
133	-5.6941581	28.552074	-36.24028
134	-5.570385	26.348589	-36.37558
135	-5.2643051	24.02742	-36.438801
136	-4.8299994	21.607338	-36.556038
137	-3.9299443	18.227394	-36.01973
138	-3.3380165	14.726723	-35.486614
139	-2.2550421	11.390784	-35.013992
140	-0.955351	8.2142696	-34.40274
141	0.54104775	5.2105389	-33.470249
142	1.5130594	1.8725297	-32.755638
143	2.1144705	-0.93798661	-32.49556
144	13.132236	-53.182789	-27.88199
145	13.854093	-50.828873	-27.216705
146	14.642274	-48.553814	-27.342085
147	15.330482	-46.494186	-28.250916
148	15.832449	-44.422962	-30.061436
149	13.437445	-50.596512	-36.691441
150	13.593033	-49.226395	-38.902603
151	13.516082	-47.902874	-40.584251
152	13.174463	-46.624149	-41.735767
153	12.840995	-45.377182	-42.40202
154	12.329123	-43.633327	-42.668701
155	11.550378	-42.043453	-42.886749
156	10.571683	-40.908642	-43.133476
157	9.0286369	-39.696934	-43.52256
158	7.2951441	-38.949974	-43.951527
159	5.9164252	-39.043728	-44.308723
160	2.9854546	-40.573811	-44.841919
161	1.708869	-41.8536	-44.986317
162	1.5240757	-42.111065	-45.061512
163	2.3725526	-41.206894	-45.105019
164	0.56418175	-43.095089	-44.784733
165	-0.64229691	-44.69775	-44.048306
166	-1.7306355	-45.651932	-43.007084
167	-2.5457115	-45.96228	-41.456753
168	-4.1697893	-45.804035	-40.445221
169	-6.6846147	-48.780006	-39.303974
170	-7.7555737	-51.158905	-39.198456
171	-8.730051	-52.96957	-38.189545
172	-9.7176991	-54.267471	-36.20509
173	-11.023488	-55.432823	-33.506401
174	-10.001054	-55.562706	-30.402882
175	-6.78934	-55.697575	-24.495968
176	-3.3772125	-54.562592	-20.311743
177	0.0073902756	-52.493145	-17.824583
178	3.4996696	-48.641956	-17.507797
179	4.7300606	-46.428577	-17.669825
180	5.4958005	-44.231667	-17.625721
181	6.0056171	-41.915298	-17.796686
182	6.2689695	-38.85812	-18.152903
183	6.8733697	-35.938023	-18.151829
184	7.6165395	-32.388626	-18.06135
185	7.8460207	-28.019131	-18.131266
186	7.7793112	-24.236906	-18.197056
187	7.0775895	-19.868862	-18.135586
188	6.5694304	-16.240034	-18.174673
189	6.2278509	-12.600121	-18.119122
190	5.8349886	-9.014863	-18.501987
191	5.6235609	-4.6715608	-18.640274
192	5.5242524	-1.0755496	-18.936632
193	5.5200591	2.507802	-19.323349
194	-6.95788	-40.931679	-34.607151
195	-7.9878268	-41.222099	-33.396778
196	-8.5180321	-40.654167	-32.032326
197	-8.0752239	-39.522522	-30.01536
198	-7.8102102	-37.015144	-28.228928
199	-7.143136	-34.386936	-26.988277
200	-6.7514763	-30.433016	-25.639423
201	-6.1209426	-26.052155	-24.116175
202	-5.7467856	-22.156157	-22.780239
203	-4.5670156	-18.476994	-21.411034
204	-3.0357847	-15.733174	-20.429377
205	-2.126739	-13.956375	-19.702219
206	-1.2655721	-12.722913	-18.958063
207	-0.072491527	-10.188549	-18.621437
208	0.8930034	-7.8953462	-18.504765
209	1.721487	-6.1543269	-18.558706
210	2.5641947	-4.4915113	-18.74188
211	3.465456	-2.4339094	-18.95722
212	4.1079922	-0.82971275	-19.189661
213	4.645443	0.76739025	-19.388937
214	5.0959401	2.3874803	-19.388903
215	5.6730933	5.0164628	-19.75382
216	6.1592579	8.514925	-20.490515
217	6.5881348	12.945734	-20.955362
218	7.2780561	18.16917	-22.154978
219	7.8888779	24.329859	-23.135639
