# Supplementary material for: Tools for quantitative form description; an evaluation of different software packages for semi-landmark analysis
Source: PeerJ. 2015 Nov 19;3:e1417. doi: 10.7717/peerj.1417 (PMC4655098; doi:10.7717/peerj.1417)
Supplement: Supplemental Information 9 [file peerj-03-1417-s009.csv]

	V1	V2	V3
1	22.164238	39.540314	5.2326331
2	20.780891	35.727085	5.5665054
3	19.639278	32.617043	8.357151
4	15.961782	32.754784	6.4699297
5	17.788572	40.190998	10.528492
6	15.887163	33.913292	13.230862
7	16.49844	33.504688	9.4172707
8	21.551392	34.032509	10.082478
9	22.5303	32.380714	8.178196
10	24.286211	33.434647	8.0065079
11	24.635672	33.268635	4.9879398
12	23.656258	29.902973	7.0282097
13	25.919662	39.554077	1.4683266
14	25.755116	32.261833	1.7107468
15	24.027342	31.917925	4.0946398
16	23.378601	28.828678	6.3421092
17	14.194064	33.253616	11.97629
18	16.018841	14.731812	5.8208504
19	19.026388	14.768046	10.384075
20	18.983955	-31.76296	3.4950371
21	19.043541	-25.950167	0.8384552
22	16.490971	-26.832483	-0.2775383
23	11.331072	-23.620375	-0.1188488
24	8.9691925	-26.514874	4.6470375
25	8.6968298	-29.304373	5.7283211
26	10.57178	-23.742565	6.720098
27	19.579342	2.8670285	12.361979
28	21.664192	38.854141	5.1727395
29	21.332762	38.148613	5.2288103
30	20.951694	37.27821	5.264204
31	20.838095	36.729881	5.1865873
32	20.778885	36.156345	5.311749
33	20.691992	35.565796	5.779964
34	20.478922	35.353882	6.2061872
35	20.154072	35.189323	6.630434
36	19.70014	35.015495	7.0194821
37	19.120497	34.832325	7.383564
38	18.416517	34.582466	7.6506085
39	17.654499	34.212864	7.8018136
40	17.033768	33.907028	7.8472877
41	16.51243	33.648212	7.7389793
42	16.139114	33.331573	7.4157033
43	15.860896	32.837269	6.2832532
44	15.644678	33.135456	5.9204764
45	15.45739	33.56546	5.7246218
46	15.340078	34.132439	5.6730609
47	15.268528	34.829834	5.7890115
48	15.3046	35.684135	5.9924412
49	15.372011	36.699123	6.3348632
50	15.460755	37.834866	6.8804626
51	15.857038	38.510292	7.4682903
52	16.290129	38.939964	7.8675675
53	16.726358	39.403881	8.3378325
54	17.026987	39.747574	8.7345753
55	17.308989	39.899467	9.1818361
56	17.537718	39.985092	9.6324005
57	17.720335	40.109299	10.166038
58	17.719912	40.178391	10.574747
59	17.566109	40.160793	10.716135
60	17.411142	40.1516	10.958541
61	17.318083	40.055515	11.272361
62	17.292847	39.909569	11.580035
63	17.31382	39.686226	12.013401
64	17.364964	39.437027	12.536935
65	17.485184	38.999847	13.247083
66	17.733994	38.158089	14.07105
67	17.931147	37.273872	14.489881
68	17.944643	36.484592	14.662619
69	17.775221	35.791321	14.647956
70	17.423313	35.172592	14.476904
71	16.871891	34.589668	14.15262
72	16.11956	34.021191	13.601927
73	16.015919	33.812187	12.547662
74	16.255354	33.854923	12.08082
75	16.539162	33.922855	11.786491
76	16.910757	33.987679	11.64692
77	17.465553	33.897369	11.6507
78	17.638372	33.94059	11.074092
79	17.935707	33.942181	10.344512
80	18.553848	33.785316	9.9318571
81	19.46682	33.594784	9.8644772
82	20.769653	33.749649	9.9928837
83	22.078445	33.86441	9.5573196
84	22.822567	33.694645	8.8997984
85	23.73921	33.428589	8.4055147
86	25.011845	34.144352	8.1959219
87	26.190649	35.25927	8.4866514
88	26.801277	36.465481	8.4344902
89	26.997137	37.472672	8.1755724
90	27.027376	38.256538	7.851481
91	26.868732	38.981506	7.3763433
92	26.624989	39.612904	6.802918
93	26.294746	40.137596	6.1873136
94	25.574289	40.442184	5.648283
95	24.818815	40.525013	5.2500873
96	24.155418	40.47031	4.9948411
97	23.595516	40.396488	4.8424816
98	23.109446	40.259979	4.8011918
99	22.721153	39.983147	4.9053845
100	22.398891	39.671654	5.1084666
101	24.343666	33.23835	5.0845909
102	23.835476	32.686104	6.0055804
103	23.683617	31.921556	6.5589199
104	23.31632	31.118242	7.0052528
105	23.518505	30.038044	7.055912
106	23.910574	29.878157	6.8766112
107	24.660574	30.595768	6.5195718
108	25.01993	31.269838	6.1424861
109	25.102535	31.993637	5.6832986
110	24.887487	32.837788	5.0991807
111	23.619034	31.851244	4.2245765
112	22.823902	31.182854	4.514801
113	22.62064	30.4583	4.908958
114	22.535208	29.837343	5.4610353
115	23.05047	29.071756	6.3478284
116	23.663633	29.145311	6.2834425
117	24.241138	29.947803	5.7442274
118	24.330725	30.681398	5.190855
119	24.389835	31.269976	4.7402539
120	24.244022	31.820177	4.3285589
121	14.136548	32.997417	11.787515
122	14.038192	32.396149	11.29763
123	13.958955	31.842327	10.809734
124	13.780261	31.196312	10.298902
125	13.715958	30.730211	9.8352404
126	13.692439	30.320776	9.3612232
127	13.61987	29.92322	8.9340973
128	13.54833	29.559504	8.5199385
129	13.502559	29.093662	8.0177927
130	13.48105	28.529602	7.5389929
131	13.500178	27.900465	7.09796
132	13.529477	27.191875	6.7162185
133	13.618128	26.423279	6.3643727
134	13.760123	25.586908	6.0602779
135	13.85787	24.656235	5.8372087
136	13.933187	23.64785	5.6535769
137	14.195929	22.492344	5.4539108
138	14.393464	21.320232	5.3012819
139	14.633912	20.160986	5.2180257
140	14.970991	19.045761	5.2482862
141	15.355253	17.954029	5.3859472
142	15.627636	16.811224	5.5187554
143	15.867066	15.903109	5.6827822
144	19.3729	-31.514898	3.2933872
145	20.023539	-30.433876	2.6397405
146	20.272406	-29.190918	2.0234654
147	20.15345	-27.81304	1.4251148
148	19.365843	-26.274397	0.88645029
149	16.283535	-26.85463	-0.43383768
150	15.779063	-26.719912	-0.88807601
151	15.313459	-26.382803	-1.2423646
152	14.817621	-25.873617	-1.4296533
153	14.183267	-25.265469	-1.3889033
154	13.520905	-24.667345	-1.1847816
155	13.05189	-24.235222	-1.0139463
156	12.578517	-24.0233	-0.79445904
157	11.98507	-23.816549	-0.48923123
158	11.463942	-23.635168	-0.2000563
159	11.163512	-23.622076	-0.01047694
160	10.565705	-23.797489	0.44575766
161	10.063436	-24.042746	0.90851712
162	9.6536789	-24.367472	1.3841885
163	9.2966824	-24.825407	1.9428476
164	9.092411	-25.274494	2.3764548
165	8.971694	-25.561085	2.76529
166	8.8936863	-25.827349	3.254041
167	8.9336538	-26.18737	3.795541
168	8.9648438	-26.456333	4.4633322
169	9.2116966	-30.358091	6.4255748
170	11.708067	-32.176815	7.9749017
171	13.782282	-32.388237	8.952323
172	15.518559	-31.404493	9.3376846
173	17.40856	-29.810572	9.1311474
174	18.035812	-29.203636	9.0114946
175	18.72649	-28.200907	9.1446543
176	18.984299	-26.151104	9.2676964
177	19.012159	-23.495096	9.4449835
178	19.765896	-20.083166	10.007848
179	20.072308	-19.046915	10.322352
180	20.114525	-18.694733	10.55328
181	20.209721	-18.223627	10.789474
182	20.388426	-17.452408	11.098206
183	20.527985	-16.435982	11.379357
184	20.64362	-14.891287	11.679267
185	20.693775	-12.640089	11.966033
186	20.525349	-10.355529	12.032465
187	20.173891	-8.5339899	12.266345
188	19.939568	-6.9461427	12.391603
189	19.843039	-5.3179121	12.585056
190	19.789354	-3.643645	12.75381
191	19.755804	-1.5513264	12.886964
192	19.662758	0.26516125	12.738008
193	19.60117	2.1216946	12.498875
194	10.398644	-23.906586	6.9873371
195	10.289543	-24.220398	7.7771111
196	10.733117	-23.990257	8.3154554
197	11.785742	-22.7162	8.8160019
198	12.650374	-20.211039	9.8094807
199	12.836428	-19.001081	10.192397
200	13.005427	-17.952381	10.505589
201	13.29912	-16.618937	10.886429
202	13.667237	-15.261986	11.256263
203	14.294392	-13.633932	11.630557
204	14.874709	-11.923633	12.039857
205	15.387011	-10.45785	12.407143
206	16.003332	-8.9761925	12.71661
207	16.641417	-7.5047793	12.949918
208	17.145636	-6.2427211	13.044043
209	17.538551	-5.1688032	13.043798
210	17.911526	-4.0379448	12.994889
211	18.345322	-2.54562	12.871981
212	18.668722	-1.2866937	12.753172
213	18.989401	0.041100472	12.676186
214	19.317598	1.4422921	12.619221
215	19.521822	3.4941132	12.208571
216	19.390196	5.4086514	11.824699
217	19.280613	7.6640005	11.448433
218	19.189919	10.260704	11.094945
219	19.07756	13.18439	10.645571
