# Supplementary material for: Tools for quantitative form description; an evaluation of different software packages for semi-landmark analysis
Source: PeerJ. 2015 Nov 19;3:e1417. doi: 10.7717/peerj.1417 (PMC4655098; doi:10.7717/peerj.1417)
Supplement: Supplemental Information 10 [file peerj-03-1417-s010.csv]

	V1	V2	V3
1	-15.392298	-1.5196228	-2.2524042
2	-12.475044	-3.1535325	-2.6091824
3	-8.5799952	-4.9494185	-0.75249481
4	-8.9355526	-7.7933655	-4.9301891
5	-15.547935	-8.5638351	-1.1124115
6	-9.877243	-11.45135	1.5736895
7	-9.1592903	-7.7425466	-0.87427902
8	-10.101797	-4.9401236	1.7636919
9	-8.7162743	-3.7030306	0.72179031
10	-9.9298897	-1.6895272	1.9571381
11	-9.7674036	0.32776433	-0.89058495
12	-6.0439439	-1.6894544	-0.10492325
13	-15.50716	2.8733733	-2.8738098
14	-8.3838892	2.8133116	-2.7786484
15	-8.3126678	0.60566205	-2.1134372
16	-5.405448	-1.1325465	-0.94265938
17	-8.6134815	-11.849916	-0.68421173
18	9.1240644	-6.5032949	-5.6186981
19	17.060148	-6.6682134	0.23976326
20	56.653412	-1.7348021	-11.443363
21	50.756561	-1.1454204	-13.201867
22	51.513184	-2.1920896	-15.103769
23	48.2887	-6.974741	-17.485424
24	52.262993	-11.559912	-13.955815
25	54.501671	-12.285769	-13.435756
26	50.515743	-11.353699	-11.919022
27	24.083435	-6.8554091	0.60599518
28	-14.884225	-2.275811	-2.1637182
29	-14.4224	-2.7707064	-2.215471
30	-13.845473	-2.9841561	-2.4358521
31	-13.351305	-2.8306677	-2.6468565
32	-12.847404	-2.9192853	-2.6835597
33	-12.211736	-3.522388	-2.4570885
34	-11.838745	-4.1615195	-2.1771758
35	-11.476937	-4.7655134	-2.0314307
36	-11.167109	-5.3465085	-1.9608926
37	-10.923738	-5.9172339	-1.9511533
38	-10.68116	-6.4310975	-2.0754778
39	-10.326768	-7.0987186	-2.3043339
40	-9.9856777	-7.5658326	-2.6585598
41	-9.6778765	-7.8903356	-3.1296611
42	-9.381484	-8.0954046	-3.7273948
43	-9.1790075	-7.8658752	-4.9362607
44	-9.757596	-8.060586	-4.9110336
45	-10.326393	-8.1702309	-4.8549857
46	-10.863706	-8.2715502	-4.7539115
47	-11.350662	-8.3977556	-4.5820274
48	-11.768818	-8.5427237	-4.2987728
49	-12.238407	-8.5482225	-4.0895991
50	-12.66681	-8.5701208	-3.8251741
51	-12.996169	-8.5963621	-3.6539834
52	-13.300653	-8.6221447	-3.5389481
53	-13.710908	-8.63731	-3.3492918
54	-14.078748	-8.6369591	-3.1103966
55	-14.478986	-8.6299248	-2.7937655
56	-14.895022	-8.6242113	-2.3673816
57	-15.353843	-8.6125603	-1.6778768
58	-15.566328	-8.6678867	-0.90070927
59	-15.590366	-8.913229	-0.38144806
60	-15.598238	-9.1872845	0.24299595
61	-15.492373	-9.412034	0.88154358
62	-15.293032	-9.5499353	1.4115716
63	-14.99888	-9.6902838	2.066452
64	-14.601353	-9.7872791	2.7324386
65	-14.012503	-9.8882008	3.3001058
66	-13.192533	-10.070683	3.7376168
67	-12.438133	-10.237363	3.9307959
68	-11.77681	-10.416618	3.9184337
69	-11.204203	-10.647336	3.7520626
70	-10.707476	-10.883782	3.3666484
71	-10.276542	-11.154144	2.7799799
72	-9.9162846	-11.436674	1.96197
73	-9.6154728	-10.859697	1.5510335
74	-9.5484896	-10.295967	1.5433326
75	-9.5520821	-9.7832069	1.5488273
76	-9.5332642	-9.3099432	1.5587187
77	-9.5418406	-8.8007622	1.5755353
78	-9.569212	-8.3508062	1.412142
79	-9.5954704	-7.7329803	1.2453963
80	-9.6669836	-6.9986167	1.2300235
81	-9.7739983	-6.2624664	1.3497559
82	-9.9538641	-5.4445314	1.5899181
83	-10.056547	-4.226419	1.7016909
84	-9.9427977	-3.2963648	1.7634078
85	-9.8308363	-2.3303566	1.9293976
86	-10.023596	-1.4626586	2.1101847
87	-10.235781	-1.1026682	2.3476551
88	-10.54849	-0.75305843	2.5499423
89	-10.97718	-0.40609276	2.7157893
90	-11.498685	-0.012607884	2.888171
91	-12.379352	0.44776684	3.0534763
92	-13.569408	0.67535603	2.9734104
93	-14.630507	0.77536362	2.6796679
94	-15.630583	0.73604429	1.9020791
95	-16.319731	0.51279747	1.0391585
96	-16.529346	0.17236739	0.24474883
97	-16.53772	-0.14365408	-0.40235618
98	-16.407904	-0.45573074	-0.95396519
99	-16.20714	-0.81492651	-1.4943771
100	-15.866404	-1.3128073	-2.1007633
101	-9.6788168	0.004744167	-0.90183353
102	-9.1529112	-0.71904242	-0.73607099
103	-8.4919958	-1.2455267	-0.59165734
104	-7.5263023	-1.7025509	-0.46557671
105	-6.2189622	-1.7863423	-0.27906224
106	-5.9763765	-1.3056035	-0.22087681
107	-6.4566965	-0.34294784	-0.21454237
108	-7.2726307	0.11187214	-0.28441507
109	-8.0889425	0.51895839	-0.51557231
110	-9.253067	0.56616521	-0.88652623
111	-8.2729836	0.28707138	-2.1923323
112	-7.7540712	-0.41317084	-2.360821
113	-7.1539545	-0.82550818	-2.2168305
114	-6.5283146	-1.2242515	-1.9119359
115	-5.6118112	-1.3896067	-1.0458949
116	-5.5560637	-0.86986935	-0.77241516
117	-6.1742935	-0.085960113	-0.88911456
118	-6.7792368	0.37779951	-1.2607938
119	-7.4001794	0.6524452	-1.500229
120	-8.0697937	0.69376445	-1.8405789
121	-8.3913307	-11.779131	-0.92862594
122	-7.8944139	-11.522485	-1.5762999
123	-7.375947	-11.276153	-2.2049716
124	-6.7379274	-10.977348	-2.9459238
125	-6.2472224	-10.668098	-3.561929
126	-5.7091198	-10.385707	-4.1551223
127	-5.1166525	-10.174045	-4.7566118
128	-4.5695806	-9.8837261	-5.3437176
129	-4.2420588	-9.7257795	-5.53229
130	-3.8627765	-9.606452	-5.6436157
131	-3.372009	-9.4594908	-5.7663379
132	-2.7603314	-9.314455	-5.9021487
133	-2.0483673	-9.1063204	-6.0445495
134	-1.2080536	-8.9235525	-6.2037091
135	-0.25605792	-8.7157135	-6.3784385
136	0.80793679	-8.4820728	-6.5644441
137	1.683273	-8.1556063	-6.5476546
138	2.6236784	-7.8626871	-6.5676503
139	3.6121686	-7.575316	-6.4742498
140	4.6443858	-7.3036833	-6.3063283
141	5.7194614	-7.0448823	-6.0560431
142	6.8703318	-6.8155613	-5.845346
143	7.8521161	-6.664855	-5.7518678
144	56.260857	-1.3748007	-11.430457
145	55.063572	-0.64010966	-11.531208
146	53.82642	-0.18428576	-11.836425
147	52.438866	-0.07909257	-12.331137
148	50.96336	-0.83733791	-13.027366
149	51.753239	-2.32973	-15.493667
150	52.025105	-2.5867789	-16.45401
151	51.879417	-2.9136789	-17.131273
152	51.294468	-3.3055699	-17.507515
153	50.253849	-3.8269467	-17.528097
154	49.325249	-4.5681219	-17.473343
155	48.916817	-5.12253	-17.535172
156	48.64225	-5.6087809	-17.558651
157	48.404526	-6.2454062	-17.548983
158	48.306786	-6.8272605	-17.502985
159	48.280312	-7.1919718	-17.481237
160	48.36758	-8.0004673	-17.444668
161	48.583538	-8.6853743	-17.361757
162	48.885185	-9.2454872	-17.235161
163	49.279308	-9.7722359	-17.053638
164	49.963085	-10.302745	-16.736906
165	50.657818	-10.744718	-16.282974
166	51.252506	-11.107319	-15.705772
167	51.7817	-11.312028	-14.990119
168	52.215317	-11.447804	-14.145858
169	55.076008	-12.165411	-13.181998
170	56.318607	-11.634957	-12.336739
171	56.998981	-10.807485	-11.302547
172	57.6171	-9.7661934	-9.9739418
173	57.333931	-8.3849421	-8.4820366
174	56.602261	-7.5458145	-7.5630269
175	54.430195	-6.3193846	-5.9687901
176	51.8993	-5.8608136	-5.6169214
177	49.835194	-5.6496625	-5.1530046
178	47.808361	-5.5430198	-4.4808841
179	46.672047	-5.443398	-4.0226884
180	45.443851	-5.2761416	-3.4496231
181	44.322918	-5.0323038	-2.7958519
182	42.949718	-4.9072876	-2.20576
183	41.633358	-4.9775867	-1.8797314
184	40.20731	-5.0548873	-1.4982196
185	38.70554	-5.3484755	-1.35864
186	37.566517	-5.5736356	-1.1783425
187	36.220764	-5.9615769	-1.0478612
188	34.891571	-6.2115784	-0.86535078
189	33.394192	-6.3706288	-0.58342767
190	31.71957	-6.4862986	-0.26048294
191	29.456532	-6.6083374	0.14178304
192	27.350616	-6.6980915	0.52821934
193	25.042637	-6.8250122	0.65154678
194	50.635136	-11.579402	-11.581114
195	50.971191	-11.870448	-10.44007
196	50.984158	-11.407087	-9.574316
197	49.85878	-10.680725	-8.584465
198	47.617088	-10.25256	-7.3089404
199	46.355808	-10.1669	-6.7303538
200	45.038475	-10.109829	-6.1244717
201	43.325951	-10.096773	-5.3592486
202	41.543121	-10.091035	-4.5750952
203	39.327778	-9.8866653	-3.6548703
204	37.018917	-9.6107254	-2.7302763
205	35.024452	-9.3126373	-1.9604203
206	32.965366	-8.9425707	-1.1988754
207	31.564127	-8.6708641	-0.7318626
208	30.553782	-8.4874592	-0.42686009
209	29.724375	-8.3349886	-0.18728147
210	28.873819	-8.1463509	0.0077407537
211	27.782436	-7.8792586	0.20495903
212	26.887259	-7.6499071	0.34349385
213	25.971489	-7.4070039	0.47843635
214	25.032482	-7.1456828	0.62321121
215	23.735231	-6.8488774	0.57936901
216	22.649672	-6.8243866	0.51064712
217	21.335369	-6.7926855	0.45720267
218	19.796072	-6.7493043	0.36594126
219	18.028982	-6.6978841	0.27988744
